# Supplementary material for: Weighted Gene Co-expression Network Analysis Identifies Critical Genes for the Production of Cellulase and Xylanase in Penicillium oxalicum
Source: Front Microbiol. 2020 Mar 27;11:520. doi: 10.3389/fmicb.2020.00520 (PMC7118919; doi:10.3389/fmicb.2020.00520)
Supplement: Supplementary file 5 [file Table_4.XLSX]

## Sheet: Sheet1
Supplementary Table S4. List of the 120 members of module MEivory.
GeneID	CWDEs/IPR_define	AV4h-VS-NC4h			WB4h-VS-NC4h			MC4h-VS-NC4h			HEC4h-VS-NC4h			Glu4h-VS-NC4h			AV12h-VS-NC12h			WB12h-VS-NC12h			MC12h-VS-NC12h			HEC12h-VS-NC12h			Glu12h-VS-NC12h			AV24h-VS-NC24h			WB24h-VS-NC24h			MC24h-VS-NC24h			HEC24h-VS-NC24h			Glu24h-VS-NC24h			AV48h-VS-NC48h
		log2 fold change (AV4h/NC4h)	P-value	Up/Down-Regulation	log2 fold change (WB4h/NC4h)	P-value	Up/Down-Regulation	log2 fold change (MC4h/NC4h)	P-value	Up/Down-Regulation	log2 fold change (HEC4h/NC4h)	P-value	Up/Down-Regulation	log2 fold change (Glu4h/NC4h)	P-value	Up/Down-Regulation	log2 fold change (AV12h/NC12h)	P-value	Up/Down-Regulation	log2 fold change (WB12h/NC12h)	P-value	Up/Down-Regulation	log2 fold change (MC12h/NC12h)	P-value	Up/Down-Regulation	log2 fold change (HEC12h/NC12h)	P-value	Up/Down-Regulation	log2 fold change (Glu12h/NC12h)	P-value	Up/Down-Regulation	log2 fold change (AV24h/NC24h)	P-value	Up/Down-Regulation	log2 fold change (WB24h/NC24h)	P-value	Up/Down-Regulation	log2 fold change (MC24h/NC24h)	P-value	Up/Down-Regulation	log2 fold change (HEC24h/NC24h)	P-value	Up/Down-Regulation	log2 fold change (Glu24h/NC24h)	P-value	Up/Down-Regulation	log2 fold change (AV48h/NC48h)	P-value	Up/Down-Regulation
POX00063	Endo-beta-1'4-xylanase	6.43146	1.05171e-156	Up	6.95553	5.35798e-181	Up	5.95721	1.2735e-147	Up	6.08554	1.29681e-91	Up	2.16703	0.000413758	Up	7.01996	1.4434e-74	Up	8.75084	1.11898e-294	Up	8.70517	0	Up	3.27027	2.68374e-28	Up	-0.0514589	0.950118	*	10.3217	0	Up	4.48618	5.96671e-83	Up	8.87231	0	Up	2.71626	5.54273e-26	Up	-1.19329	0.123038	*	7.78297	1.36325e-271	Up
POX00419	hypothetical protein	-0.103865	0.904656	*	-0.206271	0.891709	*	0.434119	0.621749	*	0.466394	0.544615	*	-0.0936479	0.946825	*	0.260244	0.699247	*	0.687759	0.481274	*	0.403145	0.603618	*	0.108535	0.823483	*	-0.292551	0.832079	*	-0.0831079	0.928889	*	-0.745452	0.349767	*	0.539017	0.516949	*	-0.14599	0.832162	*	-0.241512	0.822074	*	0.0439881	0.966174	*
POX00856	IPR013860; Protein of unknown function DUF1752, fungi//IPR021711; Protein of unknown function DUF3295	-0.158731	0.766777	*	-1.6793	2.82914e-06	Down	-0.155082	0.76844	*	-0.58121	0.140963	*	1.7018	9.50929e-10	Up	1.05638	0.00859052	Up	0.344158	0.0324855	*	1.31394	9.65137e-15	Up	0.677424	0.000144564	*	0.56581	0.000457383	*	-0.0472081	0.768152	*	0.327382	0.075051	*	2.11351	1.91832e-58	Up	0.975483	5.96257e-06	*	0.444236	0.225459	*	0.419974	0.00457179	*
POX00907	IPR001128; Cytochrome P450	0.636799	0.203517	*	0.959773	0.0299978	*	1.68123	4.80736e-06	Up	0.937608	0.0310097	*	0.276797	0.608963	*	0.613939	0.242049	*	0.284893	0.609688	*	1.57443	2.35621e-05	Up	0.491809	0.259275	*	1.30263	0.051643	Up	1.53685	2.39017e-12	Up	0.0525351	0.867139	*	1.96139	2.66459e-23	Up	0.509849	0.0438871	*	1.25929	0.00151015	Up	-0.199005	0.409886	*
POX00908	IPR005152; Lipase, secreted//IPR029058; Alpha/Beta hydrolase fold	0.0353762	0.961232	*	-0.51872	0.384323	*	0.220951	0.696475	*	0.0795235	0.923051	*	0.643228	0.257681	*	-0.289957	0.519734	*	-0.0153493	0.976282	*	-0.35844	0.425667	*	-0.224432	0.610692	*	1.37269	0.0166592	Up	0.69826	0.01421	*	0.315073	0.322107	*	-0.107877	0.787162	*	-0.149132	0.714492	*	0.327678	0.48672	*	-0.32487	0.603393	*
POX01118	Zn2Cys6-type transcription factor	-0.0202601	0.961232	*	-0.683174	0.0126177	*	0.601075	0.0232796	*	0.230362	0.491286	*	0.8388	0.00111008	*	1.42434	7.14583e-09	Up	-0.589946	4.61678e-05	*	0.991909	3.78567e-10	*	-0.331154	0.0111669	*	1.22559	7.67761e-29	Up	1.621	8.19085e-57	Up	-0.684092	1.47011e-11	*	0.638739	3.06456e-11	*	-0.430228	3.25879e-05	*	0.683496	0.000152178	*	-0.035623	0.792699	*
POX01166	Endo-beta-1'4-glucanase	5.74845	2.31917e-152	Up	0.0254603	0.935393	*	9.04325	0	Up	8.0358	0	Up	1.7583	3.8321e-11	Up	5.71588	9.49429e-42	Up	3.72647	2.54606e-111	Up	10.0568	0	Up	4.93946	1.17593e-107	Up	-0.250546	0.580911	*	9.01866	0	Up	5.16809	0	Up	10.1442	0	Up	5.88869	9.69235e-252	Up	0.979033	6.16498e-06	*	7.90697	0	Up
POX01263	hypothetical protein	0.0863168	0.786114	*	-2.52653	1.32932e-24	Down	0.572298	0.00392699	*	-0.16384	0.545817	*	0.83673	1.14981e-05	*	0.688252	5.97586e-05	*	-0.934217	2.86922e-12	*	0.991242	1.70205e-11	*	0.494497	0.0203668	*	0.60445	3.35124e-07	*	0.351985	0.0006575	*	-0.181723	0.0793402	*	0.979722	7.18362e-18	*	-0.123577	0.437064	*	1.96049	8.81633e-42	Up	0.121037	0.572928	*
POX01302	IPR004148; BAR domain//IPR027267; Arfaptin homology (AH) domain/BAR domain	0.358632	0.122922	*	-0.347022	0.125476	*	0.744128	0.00067516	*	0.316535	0.381882	*	0.020603	0.937028	*	0.311754	0.363338	*	0.283778	0.00980388	*	1.43241	1.17828e-27	Up	0.19474	0.156306	*	-0.219452	0.0368511	*	1.3013	6.90506e-26	Up	0.578148	4.3035e-08	*	1.45227	3.33781e-42	Up	0.57434	0.000450064	*	0.0222807	0.949014	*	0.561658	2.00162e-05	*
POX01324	hypothetical protein	0.0213013	0.971472	*	0.0954592	0.946385	*	0.253908	0.724666	*	0.384424	0.558513	*	0.474336	0.606003	*	0.339154	0.532604	*	0.278009	0.760951	*	0.599733	0.370171	*	0.0678273	0.815722	*	0.46908	0.629297	*	0.75121	0.325822	*	-0.308411	0.715227	*	0.609026	0.49169	*	-0.314361	0.537353	*	0.642221	0.546708	*	-0.0204123	0.984165	*
POX01472	IPR003663; Sugar/inositol transporter//IPR005828; Major facilitator, sugar transporter-like//IPR020846; Major facilitator superfamily domain	0.544589	0.38012	*	-0.866408	0.284769	*	1.36638	0.0096758	Up	0.324363	0.660144	*	0.228921	0.781195	*	0.684887	0.12895	*	-0.149489	0.823048	*	3.36788	3.55318e-31	Up	0.597104	0.138372	*	0.49278	0.420521	*	0.451081	0.201066	*	1.0009	0.00049312	Up	2.24748	1.78888e-18	Up	0.434449	0.237472	*	-1.76451	0.0498679	Down	1.95672	9.42171e-10	Up
POX01473	beta-glucosidase	0.671549	0.170745	*	0.571457	0.224542	*	1.2832	0.00330951	Up	1.05811	0.0105355	Up	-0.841195	0.053345	*	1.31613	4.81321e-05	Up	-0.582633	0.170024	*	4.43403	2.39691e-98	Up	0.265335	0.563266	*	-0.601655	0.0846994	*	1.28423	0.000117034	Up	2.621	3.99746e-19	Up	3.99169	1.37022e-65	Up	0.396021	0.37405	*	-2.73459	0.00201251	Down	3.13857	1.13865e-16	Up
POX01474	Zn2Cys6-type transcription factor	0.0185489	0.969087	*	-0.284911	0.398984	*	0.0330765	0.933704	*	-0.172609	0.673285	*	0.276725	0.350343	*	-0.132479	0.644744	*	-0.633094	0.0041051	*	1.79398	2.40186e-25	Up	-0.637006	0.00276074	*	0.50421	0.0170154	*	0.186553	0.455126	*	0.926473	5.29725e-07	*	1.464	1.59915e-15	Up	-0.0842706	0.790352	*	-0.895057	0.180266	*	0.981381	1.27717e-07	*
POX01475	hypothetical protein	-0.79156	0.010508	*	-1.30787	3.9604e-05	Down	-1.13112	0.000187407	Down	1.06919	0.00038256	Up	0.327578	0.342101	*	-0.723761	0.0291081	*	-0.634313	0.0322611	*	1.18501	1.41289e-10	Up	-0.800401	0.000303909	*	1.03767	1.60362e-05	Up	0.375732	0.102141	*	0.305757	0.205964	*	0.217538	0.341506	*	-0.372683	0.169573	*	-1.43402	0.104391	*	-0.206187	0.385654	*
POX01605	hypothetical protein	0.44175	0.56568	*	-1.13775	0.367721	*	1.42385	0.0476634	Up	0.294356	0.703877	*	-0.283514	0.831704	*	0.0214629	0.9781	*	-0.457671	0.632922	*	0.397393	0.616972	*	0.171285	0.768215	*	-0.739837	0.427317	*	-0.596165	0.41958	*	-0.124494	0.884232	*	0.0305115	0.970506	*	-0.0789028	0.916133	*	1.04697	0.235943	*	-0.113679	0.88398	*
POX01637	IPR002935; O-methyltransferase, family 3//IPR029063; S-adenosyl-L-methionine-dependent methyltransferase	-0.972439	0.00147523	*	-0.94899	0.0037269	*	-1.2158	0.000163296	Down	-0.197794	0.635978	*	0.322092	0.306276	*	-0.252505	0.557127	*	0.748207	0.000686291	*	0.867265	0.00977349	*	0.160335	0.609422	*	0.479649	0.0805249	*	0.278114	0.191574	*	-0.7369	2.9423e-05	*	0.0969299	0.582691	*	-1.10901	4.07296e-10	Down	0.463032	0.3462	*	0.0559234	0.856679	*
POX01646	beta-xylosidase/alpha-L-arabinofuranosidase	1.20886	5.11695e-06	Up	-0.392088	0.196216	*	2.55191	3.59982e-32	Up	1.8271	8.87722e-10	Up	1.99023	5.3999e-12	Up	1.70193	7.14583e-09	Up	1.31383	8.02558e-16	Up	3.80696	8.91169e-225	Up	0.924312	6.38881e-11	*	2.07263	5.80062e-32	Up	3.271	7.50845e-160	Up	1.14243	7.37913e-16	Up	3.74777	3.52434e-164	Up	1.28533	6.29357e-16	Up	0.535891	0.094753	*	1.69112	2.59316e-46	Up
POX01678	Myb-type transcription factor	-0.00705083	0.992211	*	-4.49154	1.28588e-08	Down	1.69195	3.10279e-05	Up	-0.55134	0.381841	*	2.16525	0.000110643	Up	0.278553	0.630751	*	-1.61704	4.37544e-08	Down	1.6942	3.42253e-20	Up	0.224634	0.453421	*	2.45768	2.00368e-11	Up	1.91407	1.23803e-19	Up	1.9772	1.33402e-32	Up	1.65006	1.03888e-18	Up	0.153817	0.597171	*	1.24754	1.95407e-05	Up	-0.25243	0.344649	*
POX01689	IPR001806; Small GTPase superfamily//IPR002041; Ran GTPase//IPR003578; Small GTPase superfamily, Rho type//IPR003579; Small GTPase superfamily, Rab type//IPR005225; Small GTP-binding protein domain//IPR020849; Small GTPase superfamily, Ras type//IPR027417; P-loop containing nucleoside triphosphate hydrolase	-0.0297305	0.923002	*	-0.227411	0.447607	*	0.505707	0.00895229	*	-0.0399643	0.903065	*	0.297696	0.0685393	*	1.13573	3.38845e-06	Up	0.163419	0.379726	*	2.05392	1.53689e-32	Up	0.785962	1.70306e-06	*	0.0141018	0.952512	*	0.174273	0.42524	*	-0.264464	0.126847	*	0.685344	4.3755e-06	*	0.0630691	0.799247	*	0.896953	0.00103061	*	-0.0125578	0.95871	*
POX01796	IPR002654; Glycosyl transferase, family 25	0.324438	0.106441	*	1.15602	1.03258e-13	Up	1.63076	1.35506e-38	Up	0.851439	0.000877884	*	-0.620775	1.34858e-06	*	1.26994	8.90766e-09	Up	-0.745707	0.000732986	*	2.21686	1.34159e-31	Up	0.198103	0.402767	*	-0.708159	1.4056e-07	*	1.42547	1.33616e-36	Up	0.227703	0.044165	*	1.7313	3.00814e-21	Up	-0.303079	0.0884187	*	0.415522	0.109366	*	1.46195	1.23329e-11	Up
POX01833	IPR022751; Alpha-mannosyltransferase//IPR029044; Nucleotide-diphospho-sugar transferases	2.00905	3.05456e-20	Up	-1.68613	4.02131e-10	Down	3.17566	2.89603e-46	Up	2.56421	7.0948e-28	Up	2.3586	1.257e-18	Up	2.1228	6.23647e-07	Up	2.34957	1.02551e-34	Up	3.95022	1.01189e-119	Up	1.79009	7.21332e-17	Up	0.570761	0.019898	*	3.20258	1.54271e-142	Up	2.02909	5.2324e-58	Up	3.79019	1.76646e-253	Up	2.06462	7.1183e-49	Up	0.432063	0.208401	*	2.1327	3.57571e-41	Up
POX01896	Endo-beta-1'4-glucanase	4.60417	2.51429e-107	Up	0.0369147	0.910072	*	7.51742	0	Up	6.40473	5.87313e-253	Up	1.40508	5.68494e-10	Up	5.37618	2.99243e-51	Up	4.64879	9.9525e-121	Up	8.62399	0	Up	4.33236	7.41607e-132	Up	0.259226	0.402303	*	7.07864	0	Up	4.13084	5.43102e-259	Up	8.45597	0	Up	4.196	5.75976e-159	Up	0.555055	0.0575184	*	5.70888	0	Up
POX01937	beta-1'4-mannanase	5.36463	1.01441e-215	Up	3.8593	1.51109e-34	Up	4.50498	3.35169e-167	Up	3.43264	1.57039e-187	Up	2.19435	6.06999e-19	Up	5.67062	1.52569e-76	Up	2.33582	1.68179e-58	Up	5.97436	0	Up	2.86662	7.36294e-70	Up	1.37775	1.67337e-08	Up	7.29844	0	Up	2.27676	2.70174e-70	Up	6.05968	0	Up	1.88677	9.37355e-39	Up	1.1889	0.000102362	Up	6.009	0	Up
POX01960	Zn2Cys6-type transcription factor	0.383298	0.109189	*	-1.5191	2.83246e-12	Down	0.67668	0.0025367	*	1.01716	0.000124004	Up	0.826605	5.73717e-05	*	0.170735	0.66553	*	0.595052	3.85995e-05	*	0.952039	5.27918e-15	*	0.355686	0.00654184	*	0.667088	1.68895e-09	*	1.26378	2.81139e-22	Up	1.47962	1.33863e-60	Up	1.82975	6.90593e-68	Up	0.927512	7.45387e-09	*	0.385376	0.196226	*	1.61586	3.66848e-31	Up
POX01961	beta-mannosidase	4.98522	5.90886e-105	Up	7.15218	3.0191e-132	Up	4.97086	6.7413e-114	Up	2.97857	1.9894e-37	Up	0.0542343	0.861548	*	4.31205	2.21673e-36	Up	3.65739	1.19107e-96	Up	4.91196	8.0486e-169	Up	2.40567	3.38444e-30	Up	1.01215	1.99735e-05	Up	6.50788	0	Up	3.31478	5.78814e-116	Up	5.45931	7.67136e-218	Up	2.71768	1.02101e-36	Up	-0.345977	0.301625	*	5.56655	6.00506e-291	Up
POX02071	Zn2Cys6-type transcription factor	1.69074	6.34316e-10	Up	1.88394	1.78235e-11	Up	2.31775	1.72179e-19	Up	0.606653	0.067144	*	0.099969	0.744034	*	1.76943	2.14917e-06	Up	1.38107	2.13144e-15	Up	2.47892	2.39555e-55	Up	0.852523	8.38872e-06	*	-0.399333	0.052376	*	3.14725	3.17955e-147	Up	0.922479	2.31551e-10	*	3.02718	2.81403e-101	Up	1.38947	1.30556e-18	Up	-0.527826	0.122621	*	1.59956	2.64656e-30	Up
POX02117	hypothetical protein	0.469439	0.231941	*	0.282981	0.506558	*	0.53926	0.147227	*	0.45184	0.294836	*	1.03139	0.0126778	Up	0.289848	0.460654	*	-0.407279	0.29847	*	1.01039	0.000412576	Up	0.14437	0.741404	*	1.5413	0.00039205	Up	0.435927	0.189981	*	0.531943	0.0757876	*	0.888997	0.00440034	*	-0.34855	0.390767	*	0.645531	0.193149	*	0.648841	0.190653	*
POX02118	hypothetical protein	0.165737	0.835974	*	-0.641224	0.428574	*	0.559134	0.374584	*	0.289363	0.701949	*	0.515864	0.497193	*	0.0514486	0.94778	*	0.938726	0.158408	*	0.599089	0.361581	*	0.188639	0.751793	*	-0.221589	0.802881	*	0.828852	0.236063	*	2.24316	3.13389e-05	Up	2.4327	1.14331e-05	Up	0.506255	0.40745	*	-0.368319	0.703635	*	0.329009	0.700444	*
POX02344	IPR000182; GNAT domain//IPR016181; Acyl-CoA N-acyltransferase	0.274231	0.315778	*	0.182453	0.54215	*	0.561461	0.00782588	*	0.100683	0.786421	*	0.327078	0.0777202	*	0.728137	0.0155283	*	0.565783	0.00333616	*	0.868214	3.47946e-05	*	0.173515	0.420863	*	0.0191627	0.928444	*	1.61974	6.17039e-32	Up	0.943969	2.13419e-13	*	1.28554	1.75084e-18	Up	0.214687	0.258631	*	0.171453	0.517576	*	0.794195	3.2089e-05	*
POX02345	alpha-galactosidase	0.564626	0.00390017	*	1.38376	9.68357e-08	Up	0.546585	0.00716078	*	0.231739	0.399904	*	-0.414058	0.0281508	*	0.172474	0.626753	*	0.392748	0.00476359	*	0.906428	4.05458e-12	*	-0.305104	0.129264	*	-0.338077	0.00421767	*	1.90679	1.72284e-50	Up	-0.167497	0.146562	*	0.973829	1.18802e-12	*	-0.278049	0.0716305	*	-0.496595	0.0569647	*	0.596551	0.0002816	*
POX02480	IPR011021; Arrestin-like, N-terminal//IPR011022; Arrestin C-terminal-like domain//IPR014756; Immunoglobulin E-set	0.232898	0.0975074	*	-0.153437	0.419978	*	0.462937	0.00286136	*	0.69353	0.000102481	*	-0.98057	3.92819e-16	*	0.877092	4.97665e-06	*	0.706202	1.24121e-07	*	0.660685	3.54743e-06	*	0.250798	0.0611665	*	-0.557246	2.02532e-06	*	1.10505	2.10588e-32	Up	0.747516	1.17026e-15	*	0.641829	1.61863e-12	*	0.189301	0.0968985	*	-0.189227	0.367636	*	1.07965	1.09065e-10	Up
POX02490	Exo-cellobiohydrolase	0.896063	0.0981106	*	2.74268	1.51406e-09	Up	1.78291	0.000155382	Up	1.8993	7.32969e-06	Up	-0.726582	0.229958	*	0.907587	0.119147	*	0.146871	0.856758	*	2.33961	1.29967e-07	Up	0.367621	0.488877	*	0.532259	0.526972	*	0.59627	0.256804	*	0.152831	0.797667	*	4.08532	6.47115e-47	Up	0.654289	0.179726	*	0.382665	0.608361	*	1.46687	5.80719e-05	Up
POX02493	hypothetical protein	-0.402047	0.016571	*	-0.806298	2.70313e-05	*	-0.221321	0.224911	*	-0.143149	0.486703	*	0.179411	0.221272	*	0.104649	0.595975	*	0.0352664	0.837857	*	0.0741367	0.664659	*	-0.0104219	0.962977	*	-0.460542	0.000441466	*	0.203699	0.0359977	*	0.15227	0.126396	*	0.731568	1.07587e-12	*	-0.0927763	0.459187	*	-0.235444	0.107389	*	0.0882746	0.428014	*
POX02494	hypothetical protein	0.603637	0.441577	*	0.944055	0.360762	*	1.53285	0.0180257	Up	0.398651	0.63404	*	-0.37941	0.725662	*	0.205046	0.736493	*	-1.25324	0.0428726	Down	0.0462351	0.943062	*	-0.398613	0.428362	*	2.72225	0.000946517	Up	0.380049	0.412693	*	0.316994	0.533491	*	1.03624	0.0063656	Up	0.428757	0.341618	*	1.55626	0.0107043	Up	0.138367	0.799586	*
POX02495	hypothetical protein	1.48785	2.56296e-06	Up	1.26973	0.000741244	Up	3.10247	5.81683e-27	Up	1.46336	1.15246e-05	Up	-2.17578	3.70715e-14	Down	2.23467	3.67158e-12	Up	0.97837	0.00170441	*	2.43032	1.66341e-21	Up	0.901887	0.00410277	*	-1.96464	6.08068e-15	Down	1.65642	4.12254e-20	Up	0.808768	1.42426e-05	*	3.48172	1.32231e-122	Up	1.09585	3.86154e-08	Up	0.603334	0.0341209	*	1.69439	9.15751e-22	Up
POX02738	IPR001680; WD40 repeat//IPR015943; WD40/YVTN repeat-like-containing domain//IPR017986; WD40-repeat-containing domain//IPR019775; WD40 repeat, conserved site	-0.0430328	0.894622	*	1.10906	9.78085e-09	Up	0.315911	0.166757	*	0.24735	0.315421	*	-0.355794	0.0869677	*	0.384302	0.156542	*	-0.0911553	0.668941	*	0.397478	0.0421101	*	-0.0244263	0.930818	*	0.205513	0.266116	*	1.29959	1.00697e-23	Up	-0.627934	4.17928e-05	*	0.9556	2.58392e-11	*	0.157611	0.464111	*	0.469425	0.0223122	*	-0.299033	0.0517361	*
POX02739	IPR001087; GDSL lipase/esterase//IPR013830; SGNH hydrolase-type esterase domain	2.03369	1.41223e-22	Up	-0.691808	0.0158625	*	1.54182	7.20568e-14	Up	2.41637	6.63385e-33	Up	5.90541	5.96503e-55	Up	1.77759	7.76118e-08	Up	0.333085	0.00655332	*	2.88671	1.10374e-73	Up	0.738504	3.1028e-06	*	4.37912	4.65935e-11	Up	3.83072	1.41755e-165	Up	0.453734	0.00312669	*	3.78516	1.48973e-106	Up	1.49811	4.35272e-13	Up	1.92001	0.000116433	Up	3.4314	2.25311e-51	Up
POX02740	Endo-beta-1'4-glucanase	5.97675	8.84255e-94	Up	5.54548	7.96692e-41	Up	3.18725	4.34128e-21	Up	2.95802	1.13633e-13	Up	0.956424	0.181086	*	5.80941	1.67229e-77	Up	1.55925	0.000249892	Up	4.71735	8.28013e-65	Up	1.86488	1.21469e-09	Up	-0.0565386	0.942489	*	6.25879	1.75277e-183	Up	1.61574	1.15239e-07	Up	5.19892	3.36954e-150	Up	2.92111	3.19832e-29	Up	0.417278	0.580038	*	4.09819	1.89384e-46	Up
POX02819	IPR001406; Pseudouridine synthase I, TruA//IPR020094; Pseudouridine synthase I, TruA, N-terminal//IPR020095; Pseudouridine synthase I, TruA, C-terminal//IPR020097; Pseudouridine synthase I, TruA, alpha/beta domain//IPR020103; Pseudouridine synthase, catalytic domain	-0.189082	0.524034	*	0.967426	0.000104711	*	0.293116	0.265654	*	-0.121552	0.735105	*	-0.33382	0.115713	*	0.259852	0.23836	*	0.397117	0.00248465	*	0.91669	1.1391e-10	*	0.0257355	0.908496	*	-0.485311	0.000104959	*	0.813602	9.13268e-13	*	0.245054	0.04268	*	0.944779	1.3792e-17	*	0.298589	0.0308996	*	-0.189957	0.467544	*	0.220865	0.128327	*
POX03025	IPR000683; Oxidoreductase, N-terminal//IPR004104; Oxidoreductase, C-terminal//IPR016040; NAD(P)-binding domain	4.46454	1.31081e-75	Up	4.97384	5.21926e-38	Up	1.6207	1.47922e-07	Up	1.4006	0.000138877	Up	0.200933	0.678313	*	3.71067	6.17447e-55	Up	1.14276	1.13869e-12	Up	2.20571	7.06841e-43	Up	0.696675	4.5228e-06	*	2.04292	8.15835e-20	Up	5.06416	0	Up	0.597701	0.001152	*	2.12854	5.47325e-42	Up	0.631198	0.00949858	*	0.418544	0.296708	*	4.02709	1.66311e-254	Up
POX03061	hypothetical protein	-0.467856	0.564501	*	-0.227042	0.820298	*	0.518892	0.482029	*	0.27964	0.734799	*	-0.0297464	0.974426	*	0.306851	0.676401	*	-0.252413	0.796359	*	1.92973	0.00027736	Up	0.0161217	0.980174	*	-0.82893	0.342965	*	1.33649	0.00227221	Up	-0.00836572	0.990493	*	1.75589	0.000149862	Up	0.338408	0.5493	*	0.374812	0.637755	*	-0.0354524	0.96074	*
POX03062	beta-glucosidase	1.36954	1.81675e-11	Up	0.868593	0.000143294	*	2.49354	2.08424e-31	Up	2.25778	3.10434e-30	Up	-0.602661	0.00369314	*	0.754953	0.0273705	*	0.713652	9.80454e-11	*	2.29605	7.8874e-76	Up	0.775474	4.00988e-07	*	0.581792	2.37685e-07	*	1.67725	1.44642e-79	Up	1.30271	9.26571e-50	Up	2.65517	1.40367e-215	Up	1.15109	1.211e-24	Up	0.086131	0.7663	*	1.596	2.38911e-37	Up
POX03064	IPR005828; Major facilitator, sugar transporter-like//IPR020846; Major facilitator superfamily domain	1.65506	0.000304218	Up	1.42702	0.00287173	Up	2.35477	2.44e-08	Up	1.54329	0.00264356	Up	0.722226	0.215602	*	1.66552	9.18363e-11	Up	-0.385782	0.187259	*	2.92212	3.05371e-66	Up	1.21043	1.21099e-10	Up	2.96265	2.17812e-33	Up	3.30708	6.93392e-72	Up	1.43683	1.36788e-13	Up	2.77217	1.27717e-54	Up	1.20756	1.44985e-05	Up	2.12349	4.39429e-09	Up	0.996012	3.52707e-13	*
POX03077	IPR000651; Ras-like guanine nucleotide exchange factor, N-terminal//IPR001895; Ras guanine-nucleotide exchange factors catalytic domain//IPR023578; Ras guanine nucleotide exchange factor domain	0.080371	0.621904	*	-0.106918	0.739888	*	0.291031	0.0262782	*	0.136925	0.430742	*	-0.51742	2.04899e-06	*	0.523597	7.69258e-05	*	0.495322	6.49426e-05	*	1.07127	2.45099e-15	Up	0.736333	2.72797e-15	*	0.072084	0.531206	*	0.0331912	0.833776	*	-0.0210865	0.879132	*	1.2114	4.04427e-25	Up	0.582829	6.05684e-06	*	1.10811	3.38181e-12	Up	0.297631	0.00348589	*
POX03251	IPR008729; Phenolic acid decarboxylase, bacterial//IPR011038; Calycin-like//IPR012674; Calycin	0.399311	0.0366372	*	0.265731	0.214926	*	0.736547	1.46309e-05	*	0.712012	0.000227508	*	-0.191256	0.335118	*	1.12375	6.61182e-08	Up	-0.121443	0.394673	*	1.45399	3.0499e-31	Up	0.786184	1.75145e-07	*	-0.128105	0.26758	*	0.681051	9.32017e-11	*	0.362682	0.00122917	*	1.43369	1.69727e-49	Up	0.834757	1.66166e-15	*	0.341829	0.0631448	*	0.778675	3.17344e-06	*
POX03252	hypothetical protein	0.132786	0.41701	*	-0.0195903	0.931809	*	0.529404	0.000170267	*	0.607775	2.04106e-06	*	0.0283051	0.872827	*	0.551031	0.00352738	*	-0.00328825	0.984764	*	1.06702	5.01633e-20	Up	0.268096	0.0196236	*	0.269699	0.0110505	*	0.774181	1.19761e-15	*	0.383611	0.000148497	*	1.21225	3.41426e-24	Up	0.553767	1.69224e-06	*	0.264038	0.156357	*	0.259871	0.0376547	*
POX03325	hypothetical protein	0.555701	3.95551e-07	*	0.00188644	0.992748	*	1.20834	2.78809e-20	Up	0.672623	5.83047e-08	*	0.0257583	0.816125	*	0.881485	1.01719e-08	*	-0.489057	1.48603e-05	*	1.83062	4.60936e-41	Up	0.377698	0.00143395	*	0.559475	1.87113e-08	*	0.440109	2.66703e-07	*	0.418061	1.44934e-08	*	1.89532	5.28165e-127	Up	0.667505	7.01855e-14	*	0.0733761	0.628523	*	0.755093	3.16034e-10	*
POX03367	IPR003593; AAA+ ATPase domain//IPR003959; ATPase, AAA-type, core//IPR019489; Clp ATPase, C-terminal//IPR027417; P-loop containing nucleoside triphosphate hydrolase	0.245785	0.412027	*	-0.12629	0.710119	*	1.547	4.45058e-11	Up	1.213	3.35082e-07	Up	0.365758	0.113262	*	0.319323	0.259957	*	0.267663	0.0497054	*	1.46139	1.27728e-29	Up	0.511897	0.000213389	*	0.375464	0.00121153	*	1.03846	2.66688e-33	Up	0.0519359	0.613253	*	1.63017	2.97557e-58	Up	0.554677	0.000446182	*	-0.10471	0.838124	*	0.0877076	0.633797	*
POX03368	IPR006094; FAD linked oxidase, N-terminal//IPR012951; Berberine/berberine-like//IPR016166; FAD-binding, type 2//IPR016169; CO dehydrogenase flavoprotein-like, FAD-binding, subdomain 2	0.740483	4.94362e-05	*	0.597551	0.0184744	*	2.71871	5.76881e-60	Up	1.35808	4.67287e-17	Up	0.369608	0.0224145	*	1.14483	4.44003e-05	Up	-0.447287	0.00102188	*	2.90354	3.06323e-102	Up	0.742267	9.37041e-10	*	0.641674	4.74313e-08	*	2.32252	5.28996e-88	Up	0.324384	0.00364205	*	2.34274	5.63701e-122	Up	0.715378	2.13807e-05	*	0.895963	6.86255e-07	*	0.999897	1.16617e-07	*
POX03535	IPR001087; GDSL lipase/esterase//IPR013830; SGNH hydrolase-type esterase domain	0.484254	0.0469218	*	1.25154	8.04942e-09	Up	1.01185	2.66051e-06	Up	1.00777	9.26604e-06	Up	-0.959059	2.02855e-06	*	0.583114	0.14266	*	1.62157	9.01285e-19	Up	1.89685	4.90775e-19	Up	0.246626	0.448006	*	-1.63375	5.16346e-18	Down	1.36964	9.01623e-13	Up	0.22668	0.251132	*	1.97433	2.17281e-31	Up	0.508175	0.0123664	*	-0.61462	0.032966	*	0.330892	0.0282599	*
POX03641	beta-glucosidase	1.83081	2.78313e-14	Up	2.92161	6.52767e-31	Up	4.62622	3.90332e-84	Up	3.31094	4.22803e-45	Up	0.420073	0.1013	*	3.0197	3.479e-16	Up	2.4668	1.29508e-107	Up	4.34939	7.05279e-274	Up	0.993432	3.26726e-07	*	-0.548278	1.3707e-05	*	5.82524	0	Up	1.4032	2.69214e-34	Up	4.52226	9.50907e-248	Up	1.11388	7.70568e-11	Up	-0.633511	0.0647165	*	3.95781	3.74068e-118	Up
POX03810	IPR000873; AMP-dependent synthetase/ligase//IPR001242; Condensation domain//IPR006162; Phosphopantetheine attachment site//IPR009081; Acyl carrier protein-like//IPR010071; Amino acid adenylation domain//IPR020806; Polyketide synthase, phosphopantetheine-binding domain//IPR020845; AMP-binding, conserved site//IPR025110; AMP-binding enzyme C-terminal domain	0.403901	0.126929	*	-1.15279	5.40206e-06	Down	0.870675	0.000198893	*	0.744262	0.0304907	*	-0.269963	0.240443	*	0.401345	0.0027397	*	0.059752	0.750353	*	0.884811	1.10899e-15	*	-0.139036	0.28227	*	-1.27044	1.01926e-36	Down	-0.0956304	0.510536	*	0.55631	4.81051e-09	*	2.39522	7.81972e-81	Up	0.525121	3.56068e-05	*	-0.897514	3.17072e-10	*	0.445624	0.00373259	*
POX03836	hypothetical protein	0.816934	1.46808e-07	*	1.94677	3.28194e-15	Up	2.15445	5.50611e-46	Up	1.12858	8.39338e-10	Up	-0.252674	0.0795779	*	1.53682	1.53739e-14	Up	0.0573	0.716417	*	2.85641	2.80966e-72	Up	0.698071	7.22402e-06	*	0.478812	0.000269611	*	1.49801	4.30585e-43	Up	0.37681	0.0018331	*	2.32635	8.69178e-72	Up	0.454015	0.00275367	*	0.068635	0.774891	*	0.960951	1.59254e-08	*
POX03837	Zn2Cys6-type transcription factor	1.77493	1.53537e-42	Up	2.46091	1.25609e-50	Up	3.97301	2.23749e-183	Up	2.47652	5.92206e-71	Up	-0.501791	0.000815508	*	1.85953	2.66369e-25	Up	0.602827	7.18224e-05	*	3.50338	6.15948e-135	Up	1.43844	9.8112e-34	Up	0.0305376	0.852036	*	1.61117	2.00039e-35	Up	0.536049	3.95932e-06	*	2.46676	3.4636e-79	Up	0.663579	7.58001e-05	*	0.60045	0.000450961	*	1.22473	1.03673e-13	Up
POX03911	hypothetical protein	0.323156	0.634091	*	2.1848	0.0644797	*	0.397486	0.594118	*	0.917554	0.150656	*	-0.357464	0.774953	*	0.204287	0.693433	*	1.03835	0.257354	*	1.23916	0.0655532	*	-0.0618637	0.717877	*	-1.43926	0.247217	*	-0.0628668	0.944359	*	-0.646567	0.411686	*	0.513579	0.494246	*	-0.40915	0.513861	*	1.63467	0.0855213	Up	0.723716	0.365284	*
POX03927	IPR003480; Transferase//IPR023213; Chloramphenicol acetyltransferase-like domain	3.25016	3.95739e-11	Up	1.40094	0.168398	*	6.13605	2.7553e-46	Up	3.48445	1.22064e-12	Up	-0.112948	0.931579	*	4.75466	3.89095e-26	Up	0.259828	0.772328	*	7.23036	2.18424e-110	Up	2.7005	4.69251e-14	Up	0.680949	0.544875	*	7.8587	7.9325e-217	Up	3.31346	1.54785e-25	Up	6.69248	1.80931e-114	Up	1.66361	5.86938e-06	Up	0.748251	0.28952	*	5.92669	3.03005e-63	Up
POX03928	IPR001958; Tetracycline resistance protein TetA/multidrug resistance protein MdtG//IPR011701; Major facilitator superfamily//IPR020846; Major facilitator superfamily domain	1.56657	1.1016e-06	Up	1.72275	5.60633e-06	Up	3.64573	1.1917e-44	Up	1.74317	1.69934e-07	Up	-0.677052	0.0982891	*	3.35331	5.17887e-19	Up	0.496948	0.271909	*	4.76314	7.44117e-90	Up	1.69609	2.86135e-08	Up	-0.790992	0.0782734	*	4.34549	5.70327e-123	Up	1.83726	4.84844e-14	Up	3.58894	8.64271e-65	Up	0.372567	0.296226	*	0.288103	0.535344	*	2.96064	1.07483e-23	Up
POX03929	IPR027417; P-loop containing nucleoside triphosphate hydrolase	4.686	5.15929e-44	Up	4.79747	9.96147e-26	Up	7.61525	3.35364e-135	Up	4.93646	2.32171e-41	Up	-0.970173	0.102814	*	4.30921	1.46483e-32	Up	1.52892	4.58071e-07	Up	5.63618	2.44469e-118	Up	3.10531	6.63292e-35	Up	2.00152	2.06423e-05	Up	6.24046	2.25634e-305	Up	4.76357	9.06767e-186	Up	5.48642	1.69213e-232	Up	2.50296	2.84272e-42	Up	0.815798	0.0283907	*	5.24038	1.37918e-100	Up
POX03930	IPR007568; RTA-like protein	3.96165	1.91722e-26	Up	4.75293	4.23986e-32	Up	6.67727	1.2629e-96	Up	5.05464	1.16823e-53	Up	0.398761	0.581997	*	2.94012	1.85254e-13	Up	1.24069	5.79766e-07	Up	4.71951	2.83825e-84	Up	2.49912	1.93098e-26	Up	3.21509	5.98599e-15	Up	6.5442	1.63164e-282	Up	3.82685	5.83294e-97	Up	5.51088	9.01003e-208	Up	2.25769	4.12656e-24	Up	0.462253	0.159445	*	5.19111	1.50709e-56	Up
POX03931	IPR000542; Acyltransferase ChoActase/COT/CPT//IPR001227; Acyl transferase domain//IPR009081; Acyl carrier protein-like//IPR011032; GroES-like//IPR013217; Methyltransferase type 12//IPR013968; Polyketide synthase, ketoreductase domain//IPR014030; Beta-ketoacyl synthase, N-terminal//IPR014031; Beta-ketoacyl synthase, C-terminal//IPR014043; Acyl transferase//IPR016035; Acyl transferase/acyl hydrolas…	3.45671	9.85088e-60	Up	1.23523	1.04165e-05	Up	7.62813	1.373e-276	Up	3.69807	1.4276e-23	Up	-2.58241	1.25361e-41	Down	5.15386	5.21235e-50	Up	-0.752984	0.00218136	*	7.63937	0	Up	2.91953	1.04745e-35	Up	-1.50543	1.7521e-23	Down	6.86882	0	Up	3.26752	9.10255e-113	Up	6.44595	0	Up	1.63521	2.36039e-32	Up	0.266524	0.235546	*	3.47288	5.23717e-14	Up
POX04007	C2H2-type transcription factor	-0.109045	0.630655	*	-0.461715	0.100991	*	0.346205	0.0706264	*	0.0542005	0.859443	*	0.123566	0.526293	*	0.176863	0.274114	*	-0.0220613	0.884281	*	0.48161	0.00367316	*	0.129892	0.502763	*	-0.313397	0.000777265	*	0.632346	2.44392e-08	*	0.49106	1.42727e-06	*	1.12209	5.53519e-19	Up	0.201084	0.155886	*	0.275147	0.156295	*	0.791421	3.9558e-07	*
POX04009	hypothetical protein	0.761596	0.154012	*	1.02102	0.0781864	*	1.72439	0.000232908	Up	0.92824	0.0563894	*	-0.644498	0.246613	*	0.6519	0.126475	*	0.549576	0.162735	*	1.39128	5.46731e-06	Up	-0.456713	0.292484	*	0.208237	0.67086	*	1.56541	1.74292e-09	Up	0.460218	0.170239	*	2.02736	1.33115e-16	Up	0.177763	0.659488	*	0.589826	0.181372	*	1.2085	0.000449385	Up
POX04324	IPR001810; F-box domain	-0.200176	0.351486	*	-0.449004	0.0240971	*	0.356454	0.076051	*	0.0481695	0.853654	*	0.363325	0.0282006	*	0.0145087	0.967748	*	-0.400998	0.00536925	*	0.947306	2.72746e-11	*	0.228958	0.160565	*	-0.238185	0.0833186	*	0.272009	0.0208451	*	-0.216172	0.0576379	*	0.946054	6.48898e-17	*	0.131555	0.433505	*	0.367471	0.0626775	*	-0.277397	0.00726343	*
POX04518	hypothetical protein	0.306963	0.271992	*	0.630752	0.0121772	*	0.87831	0.00196571	*	-0.342536	0.289839	*	0.253108	0.317242	*	0.563067	0.00782109	*	-0.31926	0.150955	*	0.450801	0.0272326	*	-0.00876573	0.980258	*	0.546058	0.0329633	*	0.702207	0.000865051	*	0.383184	0.0725848	*	0.467143	0.0298802	*	-0.385344	0.16647	*	1.0466	3.24484e-05	Up	-0.546894	0.00319465	*
POX04620	IPR000322; Glycoside hydrolase family 31//IPR011013; Galactose mutarotase-like domain//IPR013785; Aldolase-type TIM barrel//IPR017853; Glycoside hydrolase superfamily//IPR025887; Glycoside hydrolase family 31, N-terminal domain	1.9418	1.02472e-15	Up	3.93538	9.19483e-51	Up	3.10542	8.3083e-38	Up	3.20899	5.35797e-59	Up	0.815858	0.00373846	*	0.941585	0.0190871	*	1.88866	3.85132e-33	Up	2.77475	7.58575e-59	Up	0.537682	0.0350409	*	1.51875	1.21899e-10	Up	2.84302	2.78231e-116	Up	0.554423	0.000111915	*	2.47578	6.88447e-93	Up	0.722196	1.20359e-05	*	0.0427503	0.880194	*	1.3468	1.3768e-23	Up
POX04632	hypothetical protein	-0.317596	0.526423	*	-0.338764	0.817297	*	-0.382646	0.502821	*	-0.102783	0.881094	*	-0.061956	0.965428	*	0.191833	0.710841	*	0.0168427	0.984327	*	0.0489259	0.929517	*	0.00965076	0.975351	*	0.46908	0.629297	*	-0.148827	0.852508	*	0.0844306	0.926544	*	0.407391	0.65917	*	0.126076	0.817683	*	0.10065	0.935713	*	-0.37096	0.684349	*
POX04635	hypothetical protein	0.372436	0.46524	*	0.619856	0.569391	*	0.19282	0.654969	*	0.136518	0.700906	*	NA	NA	NA	0.134948	0.649969	*	0.291753	0.618838	*	0.41132	0.409895	*	0.067406	0.704967	*	NA	NA	NA	1.23877	0.0632724	*	0.543409	0.360671	*	1.77434	0.0315014	Up	0.742363	0.110456	*	NA	NA	NA	1.54915	0.0481675	Up
POX04786	Cellobiohydrolase	5.37987	2.05167e-107	Up	0.677231	0.0331541	*	9.16522	0	Up	7.23014	1.15144e-133	Up	1.5806	6.69702e-05	Up	6.15212	3.19063e-48	Up	4.14785	3.86799e-72	Up	10.8882	0	Up	3.47949	1.44231e-37	Up	-0.309608	0.470004	*	8.8857	0	Up	4.88375	9.57906e-226	Up	11.201	0	Up	3.26072	3.10429e-89	Up	0.678015	0.0281926	*	8.73023	0	Up
POX04788	hypothetical protein	-0.532282	0.00842756	*	-0.581905	0.00608441	*	-0.253913	0.300202	*	-0.327371	0.112125	*	1.10497	6.19486e-10	Up	-0.507189	0.0291081	*	-0.578527	0.00235651	*	-0.491318	0.00682827	*	-0.194416	0.306114	*	1.2759	7.12754e-13	Up	-0.315286	0.0490692	*	-0.191974	0.210117	*	0.148544	0.333886	*	-0.256897	0.148292	*	0.79943	0.000746324	*	-0.378472	0.0736167	*
POX04815	Polygalacturonase;	0.479074	0.0309277	*	0.163754	0.509327	*	1.42778	8.7175e-16	Up	0.697382	0.000922803	*	0.632473	0.00111296	*	0.650631	0.00796181	*	-0.580303	0.00120822	*	1.53852	1.87701e-24	Up	0.218951	0.271062	*	1.17947	3.18163e-10	Up	1.40731	1.10641e-24	Up	0.68804	3.92696e-05	*	1.67725	5.71011e-31	Up	0.286451	0.189764	*	-0.163493	0.557081	*	0.905951	1.62071e-05	*
POX04918	IPR003663; Sugar/inositol transporter//IPR005828; Major facilitator, sugar transporter-like//IPR005829; Sugar transporter, conserved site//IPR020846; Major facilitator superfamily domain	0.875291	0.0806604	*	1.23504	0.0104205	Up	1.35701	0.00303787	Up	0.710455	0.241632	*	0.863368	0.168543	*	2.05257	9.01559e-07	Up	2.14642	8.61613e-25	Up	3.57978	1.82302e-80	Up	0.108456	0.780277	*	1.83993	3.84163e-06	Up	5.0001	4.73143e-118	Up	3.49619	3.98141e-65	Up	4.67458	1.83749e-90	Up	0.419946	0.168717	*	0.536618	0.174992	*	2.46391	2.47147e-20	Up
POX04939	hypothetical protein	0.148209	0.850397	*	-0.878022	0.469572	*	0.447866	0.578582	*	0.0319769	0.958895	*	0.672979	0.509567	*	0.867419	0.115122	*	1.91377	0.0251336	Up	0.634466	0.258552	*	NA	NA	NA	NA	NA	NA	2.14432	0.00129375	Up	0.542508	0.361148	*	2.97316	0.000167585	Up	0.578613	0.185582	*	NA	NA	NA	0.242202	0.624956	*
POX04955	hypothetical protein	0.318289	0.61837	*	0.851218	0.11209	*	0.740678	0.149783	*	0.744842	0.209887	*	0.153929	0.823347	*	0.477301	0.439165	*	2.00667	0.000537491	Up	1.51292	0.000984321	Up	0.37181	0.47387	*	-1.95688	8.82074e-05	Down	0.896141	0.0530025	*	0.238409	0.677517	*	2.08794	5.57792e-08	Up	0.297885	0.591311	*	-0.595953	0.31749	*	1.68353	6.70087e-07	Up
POX05051	IPR012942; Sensitivity To Red Light Reduced-like, SRR1	0.206695	0.659556	*	-3.19515	3.38248e-15	Down	0.455342	0.234994	*	0.461363	0.283536	*	3.30468	9.01609e-15	Up	1.35751	2.13203e-11	Up	-1.21657	3.19429e-07	Down	0.921388	1.04042e-06	*	-0.0433875	0.89716	*	2.00654	4.71369e-14	Up	2.15677	3.32799e-67	Up	-0.210677	0.251072	*	1.1419	1.24477e-12	Up	0.201695	0.321241	*	1.47047	5.48478e-09	Up	0.395977	0.0486525	*
POX05088	hypothetical protein	0.0314064	0.959443	*	-0.55296	0.603775	*	0.248697	0.730062	*	0.0378854	0.944307	*	-1.02573	0.409126	*	0.418552	0.492276	*	0.289899	0.778238	*	0.260645	0.718403	*	0.248489	0.554792	*	0.198204	0.88446	*	0.552305	0.340152	*	0.528257	0.372445	*	1.93905	0.0189266	Up	0.544944	0.204546	*	-0.75176	0.376763	*	-0.417232	0.589376	*
POX05316	hypothetical protein	-0.774865	0.00317566	*	0.169503	0.55501	*	-0.614198	0.0211309	*	-0.235151	0.479493	*	0.208654	0.479424	*	0.0714078	0.832707	*	-1.4634	5.28541e-11	Down	0.253918	0.28765	*	-0.201276	0.506102	*	0.731403	8.38645e-05	*	2.04135	6.50001e-36	Up	-0.489206	0.0392258	*	1.53185	1.61703e-16	Up	0.310248	0.219126	*	-0.326987	0.279481	*	1.19405	7.72894e-11	Up
POX05323	hypothetical protein	0.728471	0.245976	*	2.14615	0.000167488	Up	0.428438	0.585527	*	1.51839	0.00233413	Up	-0.359055	0.636065	*	1.1908	0.0411299	Up	1.37796	0.0523757	*	1.5913	0.00447004	Up	0.512704	0.299208	*	-0.616432	0.491762	*	1.27015	0.00336711	Up	-0.00410411	0.995335	*	1.11196	0.00865541	Up	-0.0739586	0.908113	*	0.722883	0.279481	*	0.870074	0.122486	*
POX05324	Zn2Cys6-type transcription factor	0.258799	0.420801	*	-0.521331	0.0752864	*	0.126672	0.712871	*	0.725076	0.0185414	*	0.792542	0.00212562	*	0.304022	0.43383	*	0.674151	2.09335e-05	*	0.667417	0.000174227	*	0.156002	0.492248	*	0.554229	0.000171267	*	0.661619	5.59704e-07	*	0.263961	0.00812362	*	1.01195	7.24184e-12	Up	0.0595129	0.755649	*	0.245402	0.363422	*	0.0105129	0.950082	*
POX05411	IPR000651; Ras-like guanine nucleotide exchange factor, N-terminal//IPR001452; SH3 domain//IPR001895; Ras guanine-nucleotide exchange factors catalytic domain//IPR019804; Ras guanine-nucleotide exchange factor, conserved site//IPR023578; Ras guanine nucleotide exchange factor domain	0.054851	0.799972	*	-0.984019	1.10294e-07	*	0.36871	0.020102	*	0.228785	0.250881	*	-0.262007	0.0799057	*	0.13923	0.586047	*	0.280717	0.0300137	*	0.60501	4.44893e-07	*	-0.0100128	0.960041	*	-0.456345	8.97728e-06	*	0.661438	1.99886e-15	*	0.357687	4.95868e-06	*	0.719294	5.69169e-18	*	0.152093	0.187911	*	-0.00756445	0.974465	*	0.326265	0.000634127	*
POX05570	Endo-beta-1'4-glucanase	5.98059	2.85977e-100	Up	4.61267	1.76624e-55	Up	8.78525	7.8218e-301	Up	7.2257	1.98176e-143	Up	0.284448	0.606395	*	6.48945	3.54951e-56	Up	7.18277	1.27038e-169	Up	9.94605	0	Up	6.08347	9.40466e-152	Up	-1.03854	0.0794348	Down	7.73835	0	Up	6.26514	0	Up	9.27556	0	Up	5.62031	4.12459e-170	Up	1.25953	0.000522771	Up	5.93536	1.52023e-277	Up
POX05571	Endo-beta-1'4-glucanase	5.79386	3.54398e-94	Up	3.86074	2.86911e-32	Up	8.58694	1.0852e-274	Up	7.20925	1.16905e-159	Up	-0.167755	0.718638	*	6.22914	1.86934e-61	Up	7.01505	9.30354e-244	Up	9.53426	0	Up	4.26998	1.67815e-52	Up	-0.625124	0.154138	*	8.21713	0	Up	5.77517	0	Up	9.34001	0	Up	4.58977	7.12054e-142	Up	1.34697	0.00014753	Up	6.49316	0	Up
POX05580	Polygalacturonase;	-0.222574	0.684781	*	0.232902	0.632765	*	0.0240018	0.964707	*	0.570761	0.178949	*	0.645163	0.156934	*	1.55422	0.000346776	Up	3.37238	1.28367e-74	Up	4.74505	1.47054e-94	Up	0.730308	0.00443316	*	0.586201	0.0789543	*	2.67509	1.68042e-68	Up	3.6107	1.74838e-163	Up	3.06082	7.16902e-101	Up	0.0112585	0.967614	*	-1.18213	3.57911e-07	Down	0.510158	0.0355747	*
POX05586	IPR002376; Formyl transferase, N-terminal//IPR002912; ACT domain//IPR004810; Formyltetrahydrofolate deformylase	0.532073	0.000481634	*	0.981794	4.82318e-08	*	1.76909	1.34824e-20	Up	1.01349	3.61772e-05	Up	-1.26969	6.41138e-18	Down	0.649873	0.0990821	*	0.198394	0.305282	*	2.15382	1.12359e-48	Up	0.149233	0.534689	*	-1.72702	3.56314e-33	Down	0.84438	2.0179e-06	*	0.428126	0.00173652	*	2.7277	9.67753e-113	Up	0.52203	0.000308962	*	-0.571876	0.0313952	*	1.06567	1.20365e-13	Up
POX05587	Cellobiohydrolase	5.20281	1.69602e-102	Up	0.828125	0.00167068	*	8.07603	0	Up	6.48494	1.5239e-185	Up	2.82348	1.18068e-12	Up	7.29966	8.56375e-63	Up	7.0221	1.33785e-138	Up	12.9811	0	Up	5.18609	9.46165e-87	Up	-2.18386	1.15256e-06	Down	10.4501	0	Up	7.46806	0	Up	13.0794	0	Up	6.13885	2.00564e-301	Up	-0.227151	0.484539	*	8.82201	0	Up
POX05656	IPR001958; Tetracycline resistance protein TetA/multidrug resistance protein MdtG//IPR011701; Major facilitator superfamily//IPR020846; Major facilitator superfamily domain	0.348866	0.340554	*	0.295948	0.385255	*	0.144876	0.711041	*	1.18078	0.00766343	Up	0.332473	0.31386	*	-0.313776	0.365182	*	-0.867179	1.65658e-06	*	-0.466551	0.0167554	*	-0.365449	0.122302	*	0.506844	0.00301922	*	0.00362899	0.989457	*	-0.322387	0.0371723	*	-0.229784	0.146332	*	-0.263395	0.166325	*	0.569727	0.0133878	*	-0.25044	0.0991135	*
POX05771	hypothetical protein	0.939626	3.01865e-05	*	-0.256135	0.352538	*	0.763459	0.000917275	*	0.443463	0.126929	*	0.54505	0.0435675	*	0.357633	0.038869	*	-0.559476	2.49071e-05	*	1.11858	1.01915e-20	Up	0.173224	0.223641	*	1.23376	4.42141e-19	Up	0.0371434	0.848121	*	0.0814023	0.571888	*	0.918805	1.45442e-09	*	-0.0107048	0.961185	*	0.868403	1.03322e-05	*	0.563416	4.07477e-05	*
POX05786	hypothetical protein	NA	NA	NA	NA	NA	NA	0.195139	0.654969	*	NA	NA	NA	NA	NA	NA	NA	NA	NA	NA	NA	NA	NA	NA	NA	NA	NA	NA	NA	NA	NA	NA	NA	NA	NA	NA	NA	NA	NA	NA	NA	NA	NA	NA	NA	NA	-0.20904	0.7979	*
POX06051	IPR003663; Sugar/inositol transporter//IPR005828; Major facilitator, sugar transporter-like//IPR005829; Sugar transporter, conserved site//IPR020846; Major facilitator superfamily domain	6.13217	2.44825e-261	Up	5.11837	2.51761e-84	Up	8.18442	0	Up	6.93094	0	Up	1.84099	1.21972e-11	Up	5.88864	1.45857e-157	Up	3.07196	5.72777e-129	Up	7.40206	0	Up	4.79741	0	Up	1.16355	0.15288	*	7.0066	6.801e-284	Up	3.97034	8.81539e-87	Up	7.53557	0	Up	4.63081	8.95681e-88	Up	2.71086	8.84193e-20	Up	6.54382	6.66319e-178	Up
POX06079	beta-glucosidase	4.16727	1.07221e-186	Up	4.22735	6.47444e-117	Up	7.61318	0	Up	6.54781	0	Up	-0.446203	0.00273647	*	5.79436	1.74817e-137	Up	3.62812	9.87655e-207	Up	8.93899	0	Up	4.52377	0	Up	0.00649104	0.979019	*	8.08077	0	Up	3.29109	1.58923e-151	Up	9.15833	0	Up	4.35629	4.86906e-130	Up	-0.380501	0.0590434	*	6.85607	0	Up
POX06080	IPR000210; BTB/POZ domain//IPR006652; Kelch repeat type 1//IPR011333; SKP1/BTB/POZ domain//IPR015915; Kelch-type beta propeller	0.217579	0.326613	*	-0.139271	0.562416	*	0.806499	4.42231e-06	*	0.666819	8.6838e-05	*	-0.240649	0.173236	*	0.534827	0.0136035	*	-0.192556	0.356477	*	1.41187	1.10311e-19	Up	0.284804	0.138569	*	-0.512515	0.00656483	*	1.04638	9.45894e-18	Up	0.103482	0.513844	*	2.12421	1.50237e-44	Up	0.456023	0.00341558	*	-0.490707	0.00299759	*	0.395923	0.0209915	*
POX06147	Endo-beta-1'4-glucanase	4.12013	7.95455e-91	Up	3.0921	1.12123e-42	Up	6.29253	7.36086e-169	Up	5.23573	1.12827e-89	Up	0.192541	0.526006	*	4.5709	6.14027e-26	Up	6.28767	0	Up	7.92677	0	Up	1.8787	9.80634e-11	Up	-0.807199	0.00111409	*	6.78431	0	Up	3.18603	1.28347e-120	Up	7.49413	0	Up	1.10392	1.88219e-07	Up	1.10686	2.44168e-05	Up	6.39908	0	Up
POX06184	hypothetical protein	NA	NA	NA	NA	NA	NA	NA	NA	NA	NA	NA	NA	NA	NA	NA	NA	NA	NA	NA	NA	NA	NA	NA	NA	0.0667701	0.704967	*	NA	NA	NA	-0.389658	0.459434	*	-0.17127	0.816299	*	-0.145491	0.864118	*	-0.226136	0.505933	*	0.576501	0.483899	*	0.242183	0.624956	*
POX06285	hypothetical protein	0.641543	0.000841046	*	-2.50327	8.49109e-36	Down	2.48011	2.22562e-62	Up	1.07859	9.22353e-09	Up	3.16687	1.74633e-60	Up	2.23309	1.53395e-11	Up	-1.43776	5.67333e-17	Down	3.14746	1.15786e-120	Up	1.48253	2.13415e-32	Up	-0.297415	0.0346782	*	2.0164	3.65078e-31	Up	0.969767	4.67696e-07	*	2.19751	9.99579e-33	Up	0.660654	0.0363935	*	-0.37673	0.332493	*	1.17091	7.00816e-09	Up
POX06584	hypothetical protein	0.11831	0.906639	*	-0.197458	0.875377	*	0.870655	0.246641	*	-0.48484	0.523197	*	-0.118525	0.92425	*	-0.652942	0.335694	*	-0.753365	0.378614	*	0.335312	0.649913	*	-0.732455	0.0793896	*	0.452175	0.636891	*	-0.453635	0.478172	*	-0.635396	0.306915	*	0.718315	0.167457	*	-0.284851	0.643132	*	1.09641	0.133805	*	1.38705	0.0176096	Up
POX06585	IPR000306; FYVE zinc finger//IPR011011; Zinc finger, FYVE/PHD-type//IPR013083; Zinc finger, RING/FYVE/PHD-type//IPR017455; Zinc finger, FYVE-related	0.298182	0.22218	*	-0.623329	0.0118564	*	0.3486	0.159868	*	0.112859	0.634705	*	0.23513	0.166008	*	0.681212	0.0153335	*	0.994216	2.76237e-14	*	1.33542	3.62077e-26	Up	0.409075	0.000853588	*	-0.309367	0.00781277	*	0.606512	1.64108e-06	*	0.132709	0.338505	*	1.36447	4.89649e-25	Up	0.228442	0.190276	*	-0.167604	0.440775	*	0.33131	0.0260472	*
POX06670	hypothetical protein	0.710081	0.351486	*	0.51036	0.68094	*	0.772061	0.342046	*	-0.00153371	0.999072	*	-0.384827	0.762417	*	0.732793	0.263512	*	-0.800865	0.392145	*	1.67711	0.00250692	Up	0.516391	0.297989	*	1.84491	0.107136	*	1.55482	0.000276563	Up	-0.276166	0.677833	*	1.80899	0.000225893	Up	-0.740742	0.1855	*	0.248199	0.807753	*	1.12777	0.0636567	*
POX06784	hypothetical protein	-0.265908	0.467365	*	-0.141089	0.737022	*	0.249348	0.468279	*	-0.200811	0.620158	*	-0.0758136	0.827377	*	-0.203441	0.599679	*	0.0716607	0.805407	*	0.291909	0.262934	*	-0.22498	0.446625	*	0.783525	0.0102657	*	-0.143609	0.54731	*	-0.285526	0.152478	*	0.675074	0.000699143	*	-0.133114	0.601063	*	0.746505	0.00211954	*	0.205441	0.355143	*
POX06971	hypothetical protein	-0.804261	0.274198	*	-0.765462	0.516799	*	-1.33218	0.069497	*	-1.05195	0.11001	*	0.877519	0.344249	*	0.0715284	0.928371	*	-0.284646	0.785696	*	0.194095	0.820969	*	-0.00388783	0.995655	*	0.960988	0.436274	*	0.259353	0.761307	*	0.416342	0.622409	*	1.14758	0.157351	*	-0.476857	0.269477	*	-0.876142	0.367636	*	0.764712	0.374276	*
POX06983	Endo-beta-1'4-glucanase	0.857583	0.000123529	*	2.71356	1.36492e-27	Up	1.44997	3.03486e-09	Up	1.44795	5.15893e-11	Up	0.541526	0.0119678	*	3.60153	1.67562e-19	Up	6.28531	3.55497e-254	Up	7.32646	0	Up	1.70798	1.18131e-07	Up	-3.79549	2.08311e-73	Down	4.45735	1.69536e-122	Up	3.72876	5.48701e-97	Up	6.37536	5.29391e-302	Up	1.73755	2.07254e-14	Up	-2.98	2.01744e-31	Down	2.92384	5.17718e-66	Up
POX07035	hypothetical protein	-0.150279	0.758529	*	0.233568	0.53271	*	0.389002	0.28466	*	-0.383822	0.409741	*	-0.0975698	0.783165	*	-0.0869971	0.809788	*	0.377695	0.228021	*	0.677448	0.00897094	*	0.0927688	0.806438	*	-0.64168	0.00910059	*	-0.0755966	0.824243	*	-0.1137	0.702153	*	0.825221	0.00230943	*	0.136409	0.707866	*	-0.445727	0.173585	*	-0.194954	0.511597	*
POX07086	IPR012336; Thioredoxin-like fold//IPR013766; Thioredoxin domain//IPR017937; Thioredoxin, conserved site	0.77446	2.03139e-07	*	0.238366	0.230777	*	1.27717	1.22335e-19	Up	0.753692	5.08269e-11	*	-0.776067	1.60949e-15	*	0.790358	0.00444208	*	0.63259	0.000783746	*	1.37588	1.29127e-17	Up	0.488033	0.00685935	*	-0.349807	0.0513917	*	0.501033	6.42875e-06	*	0.461286	0.00013389	*	1.47363	5.66432e-45	Up	0.948793	8.20487e-05	*	-0.287468	0.129233	*	0.390502	0.00136027	*
POX07284	IPR002575; Aminoglycoside phosphotransferase//IPR011009; Protein kinase-like domain	1.46628	0.0247051	Up	0.481075	0.735887	*	0.883221	0.26083	*	0.32445	0.656932	*	-0.0649532	0.964645	*	0.692467	0.182386	*	-1.64702	0.0153581	Down	-0.638535	0.299091	*	-0.276748	0.618078	*	1.14625	0.105938	*	1.51291	2.03188e-08	Up	-1.20128	0.0069694	Down	-0.841562	0.0526415	*	-0.463432	0.281922	*	1.65857	0.00197514	Up	0.901608	0.015359	*
POX07387	IPR011701; Major facilitator superfamily//IPR020846; Major facilitator superfamily domain	-0.171213	0.604859	*	0.159568	0.581111	*	0.000111577	0.999599	*	-0.303478	0.37131	*	1.86683	2.57805e-15	Up	1.5701	4.25451e-10	Up	1.26561	1.81495e-18	Up	2.26472	2.68505e-47	Up	0.168622	0.402108	*	1.21805	1.53355e-17	Up	2.5896	8.24125e-72	Up	0.792375	6.00874e-08	*	1.69393	1.7609e-30	Up	0.386078	0.0731967	*	0.191475	0.584086	*	1.22902	1.47797e-06	Up
POX07415	IPR003663; Sugar/inositol transporter//IPR005828; Major facilitator, sugar transporter-like//IPR005829; Sugar transporter, conserved site//IPR020846; Major facilitator superfamily domain	2.60225	2.17144e-16	Up	0.64993	0.0526564	*	3.48992	3.70719e-33	Up	3.40071	5.24083e-32	Up	2.96504	2.07206e-16	Up	2.01733	1.6508e-08	Up	1.52369	4.74676e-20	Up	3.52396	1.71928e-113	Up	1.93701	3.90357e-46	Up	3.2446	7.22782e-34	Up	3.84338	3.40758e-202	Up	2.86417	3.77436e-209	Up	4.18402	0	Up	2.54758	3.11931e-59	Up	1.96435	7.34232e-25	Up	1.26103	1.56883e-15	Up
POX07524	IPR008902; Bacterial alpha-L-rhamnosidase//IPR008928; Six-hairpin glycosidase-like//IPR008979; Galactose-binding domain-like//IPR013737; Bacterial alpha-L-rhamnosidase N-terminal//IPR016007; Alpha-L-rhamnosidase	0.961144	0.000660708	*	1.4729	2.63577e-06	Up	0.65968	0.0235232	*	0.165428	0.69816	*	3.53635	1.93173e-36	Up	2.12514	6.16394e-14	Up	0.628873	0.00024177	*	2.62844	3.75523e-83	Up	0.455931	0.00829323	*	1.62345	1.19327e-15	Up	3.43468	1.98393e-218	Up	0.0648166	0.718163	*	2.85706	1.72493e-80	Up	0.199085	0.321045	*	0.679981	0.072009	*	1.65593	1.39367e-32	Up
POX07642	IPR001806; Small GTPase superfamily//IPR027417; P-loop containing nucleoside triphosphate hydrolase	1.06924	3.18353e-05	Up	-0.237296	0.505517	*	1.25431	9.76756e-07	Up	1.25659	1.78875e-06	Up	1.28378	2.73243e-05	Up	0.908699	0.00291204	*	1.223	2.72496e-09	Up	1.85613	3.24353e-25	Up	0.296926	0.250629	*	0.675674	0.00554803	*	2.64896	4.33758e-60	Up	0.627967	0.00260208	*	2.54506	5.92502e-46	Up	0.365809	0.147184	*	-0.972337	0.00100265	*	1.77615	1.75576e-16	Up
POX07722	IPR003020; Bicarbonate transporter, eukaryotic//IPR011531; Bicarbonate transporter, C-terminal	-0.264759	0.769673	*	0.469548	0.667473	*	-0.280839	0.75967	*	-0.417986	0.572203	*	0.266172	0.815783	*	0.50315	0.451695	*	-0.991139	0.264001	*	0.00920312	0.992125	*	-0.0288984	0.968558	*	0.528629	0.620459	*	0.0878016	0.914161	*	0.0118908	0.987872	*	1.43214	0.00886206	Up	0.273238	0.673137	*	0.994711	0.256471	*	1.01578	0.0339473	Up
POX07741	IPR007185; DNA polymerase alpha/epsilon, subunit B	0.368419	0.0156024	*	0.581831	0.00100169	*	0.462037	0.00905356	*	0.220145	0.431097	*	-0.60756	5.55717e-07	*	-0.182656	0.378191	*	-0.315998	0.0249978	*	0.142339	0.430503	*	0.0532917	0.829997	*	0.351377	0.00968537	*	0.314168	0.00694508	*	-0.101484	0.436612	*	0.615499	2.89194e-08	*	0.135075	0.361861	*	-0.0349914	0.859486	*	-0.472634	5.01558e-05	*
POX07745	IPR005788; Disulphide isomerase//IPR005792; Protein disulphide isomerase//IPR012336; Thioredoxin-like fold//IPR013766; Thioredoxin domain//IPR017937; Thioredoxin, conserved site	0.22052	0.474136	*	0.349939	0.196876	*	1.41331	2.70552e-09	Up	0.420451	0.224626	*	-0.590656	0.00984728	*	0.578829	0.183245	*	1.52815	1.82776e-22	Up	2.13754	2.21561e-38	Up	0.292907	0.18451	*	-0.250591	0.150067	*	1.08012	2.19793e-18	Up	0.41221	0.00104457	*	1.58387	2.55291e-49	Up	0.570641	0.000258569	*	-0.111577	0.635799	*	0.0237443	0.883987	*
POX07871	Zn2Cys6-type transcription factor	0.391827	0.126545	*	-0.313748	0.205315	*	0.316052	0.280517	*	0.378367	0.216195	*	0.787438	0.000280827	*	0.306301	0.391101	*	0.1489	0.309819	*	0.608601	1.36814e-07	*	0.0122916	0.954979	*	0.329626	0.00223713	*	1.03682	2.83851e-15	Up	0.39234	0.00110044	*	0.72255	1.62403e-09	*	0.13977	0.49107	*	0.0722323	0.80742	*	0.584628	0.000120909	*
POX08484	Endo-beta-1'4-xylanase	1.96355	2.14191e-38	Up	2.08725	7.54069e-29	Up	1.15749	5.62572e-11	Up	2.11137	1.56687e-32	Up	0.297605	0.0556364	*	3.03458	2.11947e-18	Up	3.98349	1.87446e-204	Up	3.08181	2.87214e-131	Up	0.0637748	0.825969	*	0.720911	1.04171e-05	*	5.8446	0	Up	1.41507	2.00303e-53	Up	4.4302	9.81869e-275	Up	0.729189	3.21711e-12	*	0.801326	2.8305e-05	*	5.32744	0	Up
POX08485	Expansin-like	4.70662	2.95817e-92	Up	-0.172624	0.602867	*	3.95639	4.42164e-78	Up	4.61035	8.75641e-90	Up	2.36632	1.65023e-11	Up	5.3685	2.69849e-48	Up	5.67446	1.31255e-268	Up	6.89058	0	Up	4.19427	1.57251e-127	Up	1.07098	0.0036409	Up	6.89798	0	Up	4.35544	0	Up	6.87678	0	Up	3.75579	2.35552e-126	Up	2.41704	3.66343e-24	Up	5.85497	1.82531e-189	Up
POX08660	IPR011701; Major facilitator superfamily//IPR020846; Major facilitator superfamily domain	0.594526	0.0305557	*	1.11389	3.61348e-05	Up	1.36593	4.47249e-08	Up	0.521241	0.0879293	*	0.706433	0.0112657	*	0.170139	0.411073	*	-0.556215	0.000101893	*	1.08845	6.38286e-14	Up	-0.056092	0.784836	*	1.10694	2.092e-14	Up	0.28533	0.0565049	*	-0.18415	0.318781	*	0.953931	6.03954e-09	*	-0.0863508	0.726745	*	0.936704	0.00265083	*	0.0101044	0.969609	*
POX08873	IPR013112; FAD-binding 8//IPR013121; Ferric reductase, NAD binding domain//IPR013130; Ferric reductase transmembrane component-like domain	0.26697	0.713759	*	0.0331352	0.966282	*	0.264101	0.715499	*	0.288599	0.708091	*	-0.894432	0.107438	*	0.849602	0.101312	*	-0.266046	0.736565	*	1.38372	0.00277067	Up	0.592783	0.186557	*	-0.27417	0.699625	*	1.99977	1.2755e-06	Up	0.551447	0.342469	*	2.92896	2.23942e-14	Up	1.87108	2.39999e-05	Up	-0.388055	0.596067	*	0.0015808	0.997639	*
POX08896	IPR021109; Aspartic peptidase domain	0.0745576	0.935512	*	-1.39808	0.100734	*	0.573178	0.372172	*	0.571291	0.365142	*	1.26489	0.132422	*	0.705003	0.293665	*	0.085289	0.939483	*	1.89779	0.000564659	Up	0.293343	0.587814	*	0.485453	0.687679	*	2.35852	3.23076e-13	Up	0.308677	0.554448	*	2.40757	8.60559e-13	Up	0.78358	0.0678168	*	0.857411	0.213583	*	-0.266183	0.59496	*
POX08897	Swollenin	0.730905	0.00939438	*	-2.63483	5.97273e-11	Down	3.57306	4.51362e-60	Up	2.02468	1.55583e-27	Up	1.89145	2.35775e-10	Up	3.84047	5.90957e-19	Up	0.905512	0.00936431	*	6.98365	1.39423e-288	Up	3.47878	6.40112e-61	Up	-1.33695	1.09409e-05	Down	6.19501	0	Up	3.92203	7.54275e-143	Up	7.07851	0	Up	3.72266	1.7221e-49	Up	-1.25037	3.2186e-06	Down	6.20252	3.02075e-212	Up
POX09317	IPR000873; AMP-dependent synthetase/ligase//IPR001227; Acyl transferase domain//IPR001242; Condensation domain//IPR006162; Phosphopantetheine attachment site//IPR009081; Acyl carrier protein-like//IPR013120; Male sterility, NAD-binding//IPR013217; Methyltransferase type 12//IPR013968; Polyketide synthase, ketoreductase domain//IPR014030; Beta-ketoacyl synthase, N-terminal//IPR014031; Beta-ketoacy…	0.879513	0.220134	*	0.367144	0.777998	*	1.51322	0.0243835	Up	3.20192	2.56365e-09	Up	-0.289205	0.809113	*	0.720199	0.153946	*	-0.24681	0.666585	*	1.73811	1.48928e-06	Up	-0.00692796	0.990753	*	1.32237	0.0334925	Up	1.47118	8.48214e-06	Up	1.57781	1.54942e-05	Up	1.98741	8.80963e-09	Up	0.347806	0.449139	*	-0.233249	0.69824	*	1.82768	3.8658e-09	Up
POX09372	hypothetical protein	-0.0694622	0.943924	*	-0.960598	0.488126	*	-0.755577	0.260678	*	-0.344037	0.621851	*	1.6527	0.159853	*	0.318824	0.608609	*	0.25734	0.802147	*	0.433176	0.561394	*	0.176523	0.680957	*	-0.25187	0.856478	*	0.0127562	0.991567	*	0.432709	0.607171	*	1.50684	0.0623144	*	0.0677441	0.916058	*	0.37887	0.720175	*	0.728426	0.372773	*
POX09801	IPR006710; Glycoside hydrolase, family 43//IPR008979; Galactose-binding domain-like//IPR023296; Glycosyl hydrolase, five-bladed beta-propellor domain	0.555029	0.485838	*	-2.00009	0.121911	*	3.48323	2.59543e-12	Up	2.73612	9.89685e-08	Up	1.80163	0.122921	*	3.72166	4.41656e-18	Up	3.36035	3.58262e-26	Up	6.53409	6.51108e-133	Up	3.55188	3.68241e-43	Up	1.17538	0.127211	*	6.20152	8.84712e-154	Up	4.70628	2.58603e-79	Up	6.59162	2.40754e-165	Up	4.42976	8.95732e-64	Up	3.46648	3.03506e-05	Up	2.9565	3.31894e-48	Up
POX09827	hypothetical protein	-2.78637	5.37491e-22	Down	-1.62808	1.09058e-08	Down	0.764993	0.0012234	*	-0.849	0.0676769	*	-0.472259	0.00289531	*	-2.46388	3.03347e-13	Down	2.54854	1.86301e-11	Up	1.09808	8.51037e-05	Up	-0.349704	0.298457	*	-2.66564	6.87941e-25	Down	-2.7571	5.65064e-11	Down	-0.144913	0.58654	*	1.14554	6.43723e-09	Up	0.766388	0.0108729	*	-1.76347	1.3136e-08	Down	-5.16175	3.09235e-30	Down
[truncated: 12 more columns]
