# Supplementary material for: Weighted Gene Co-expression Network Analysis Identifies Critical Genes for the Production of Cellulase and Xylanase in Penicillium oxalicum
Source: Front Microbiol. 2020 Mar 27;11:520. doi: 10.3389/fmicb.2020.00520 (PMC7118919; doi:10.3389/fmicb.2020.00520)
Supplement: Supplementary file 6 [file Table_5.XLSX]

## Sheet: Sheet1
Supplementary Table S5. List of the 157 members of module MEroyalblue.
GeneID	CWDEs/IPR_define	AV4h-VS-NC4h			WB4h-VS-NC4h			MC4h-VS-NC4h			HEC4h-VS-NC4h			Glu4h-VS-NC4h			AV12h-VS-NC12h			WB12h-VS-NC12h			MC12h-VS-NC12h			HEC12h-VS-NC12h			Glu12h-VS-NC12h			AV24h-VS-NC24h			WB24h-VS-NC24h			MC24h-VS-NC24h			HEC24h-VS-NC24h			Glu24h-VS-NC24h			AV48h-VS-NC48h
		log2 fold change (AV4h/NC4h)	P-value	Up/Down-Regulation	log2 fold change (WB4h/NC4h)	P-value	Up/Down-Regulation	log2 fold change (MC4h/NC4h)	P-value	Up/Down-Regulation	log2 fold change (HEC4h/NC4h)	P-value	Up/Down-Regulation	log2 fold change (Glu4h/NC4h)	P-value	Up/Down-Regulation	log2 fold change (AV12h/NC12h)	P-value	Up/Down-Regulation	log2 fold change (WB12h/NC12h)	P-value	Up/Down-Regulation	log2 fold change (MC12h/NC12h)	P-value	Up/Down-Regulation	log2 fold change (HEC12h/NC12h)	P-value	Up/Down-Regulation	log2 fold change (Glu12h/NC12h)	P-value	Up/Down-Regulation	log2 fold change (AV24h/NC24h)	P-value	Up/Down-Regulation	log2 fold change (WB24h/NC24h)	P-value	Up/Down-Regulation	log2 fold change (MC24h/NC24h)	P-value	Up/Down-Regulation	log2 fold change (HEC24h/NC24h)	P-value	Up/Down-Regulation	log2 fold change (Glu24h/NC24h)	P-value	Up/Down-Regulation	log2 fold change (AV48h/NC48h)	P-value	Up/Down-Regulation
POX00005	IPR005828; Major facilitator, sugar transporter-like//IPR005829; Sugar transporter, conserved site//IPR020846; Major facilitator superfamily domain	3.79559	4.38864e-28	Up	5.49186	1.87659e-51	Up	-0.645023	0.136292	*	1.34775	0.0125965	Up	3.70265	3.5988e-17	Up	3.08376	2.48319e-34	Up	4.75226	0	Up	-1.3208	4.02145e-15	Down	0.003289	0.989916	*	3.52672	1.17983e-82	Up	4.98711	7.79103e-214	Up	2.55078	8.32792e-59	Up	-1.72265	8.58327e-19	Down	-0.85044	0.00024102	*	0.463535	0.255973	*	4.26745	9.33816e-185	Up
POX00007	beta-xylosidase	1.47057	2.07817e-07	Up	3.65728	2.29547e-41	Up	-0.533467	0.254403	*	-0.214216	0.708642	*	0.746229	0.0876461	*	0.36886	0.321549	*	2.83655	1.01505e-88	Up	-1.19744	1.76655e-07	Down	-0.58798	0.00710749	*	1.32149	1.32154e-08	Up	1.63204	1.02868e-21	Up	0.219969	0.240842	*	-1.20011	2.31749e-08	Down	-0.14891	0.537353	*	0.457478	0.164598	*	1.13993	1.02173e-10	Up
POX00011	IPR013057; Amino acid transporter, transmembrane domain	-0.0890696	0.863068	*	0.170215	0.625493	*	-0.470744	0.233737	*	0.411013	0.267793	*	0.362221	0.176478	*	0.181925	0.757271	*	1.87559	9.70205e-27	Up	-1.27483	2.39232e-05	Down	0.361198	0.258516	*	0.0224417	0.915287	*	-2.45538	8.83829e-18	Down	1.13615	0.00393767	Up	-1.15686	4.84743e-05	Down	0.441797	0.24155	*	-0.304009	0.538272	*	-0.597691	0.00182262	*
POX00012	IPR002220; DapA-like//IPR013785; Aldolase-type TIM barrel	0.319191	0.0949205	*	-1.43833	6.84545e-08	Down	-0.409486	0.199094	*	-0.17	0.575862	*	0.301411	0.0972894	*	-0.814109	8.40335e-05	*	1.38369	1.44083e-34	Up	-0.846525	8.82816e-09	*	-0.531665	0.000288051	*	-0.281345	0.0195734	*	-0.512088	0.0017183	*	0.109116	0.531461	*	-1.2409	2.90853e-13	Down	-0.0883446	0.754191	*	-0.932137	0.0355851	*	-0.347384	0.254501	*
POX00065	IPR001804; Isocitrate and isopropylmalate dehydrogenases family//IPR004429; Isopropylmalate dehydrogenase//IPR019818; Isocitrate/isopropylmalate dehydrogenase, conserved site//IPR024084; Isopropylmalate dehydrogenase-like domain	0.759494	3.52917e-05	*	-2.6319	1.58548e-23	Down	-0.549237	0.00543579	*	-0.0853189	0.782025	*	2.61862	7.58651e-28	Up	-0.381442	0.124325	*	1.80286	6.99993e-41	Up	0.411983	0.0069652	*	0.006752	0.981516	*	0.427318	0.00252137	*	-0.0833275	0.710003	*	1.50653	6.40463e-34	Up	0.348071	0.0385891	*	0.215831	0.25575	*	-1.58674	2.21023e-05	Down	0.384554	0.0309756	*
POX00114	IPR001365; Adenosine/AMP deaminase domain//IPR032466; Metal-dependent hydrolase	-0.173037	0.587159	*	-0.381818	0.15794	*	-0.222333	0.467278	*	-0.116714	0.763385	*	0.3595	0.131401	*	-0.795164	0.00251601	*	0.580123	5.55873e-07	*	-0.596064	2.29671e-06	*	-0.473798	9.27533e-05	*	0.274898	0.0103775	*	-0.018469	0.904529	*	0.192233	0.0636731	*	-0.362876	0.00313244	*	-0.153527	0.393331	*	-0.512595	0.0311055	*	-0.52545	1.76062e-05	*
POX00372	IPR001926; Tryptophan synthase beta subunit-like PLP-dependent enzyme	-0.0295429	0.962532	*	-1.24418	0.00135369	Down	-0.15641	0.759519	*	-0.296336	0.624189	*	1.0953	0.00712393	Up	0.263842	0.380714	*	1.97489	8.49006e-37	Up	-0.138245	0.638962	*	-0.603631	0.0262503	*	0.691636	0.00365765	*	1.42571	3.24498e-17	Up	1.40614	4.68791e-16	Up	-0.648682	0.0129191	*	-0.254316	0.409784	*	-0.322293	0.248671	*	-0.559408	0.143654	*
POX00770	IPR005931; Delta-1-pyrroline-5-carboxylate dehydrogenase//IPR015590; Aldehyde dehydrogenase domain//IPR016160; Aldehyde dehydrogenase, cysteine active site//IPR016161; Aldehyde/histidinol dehydrogenase//IPR016162; Aldehyde dehydrogenase N-terminal domain//IPR016163; Aldehyde dehydrogenase, C-terminal//IPR029510; Aldehyde dehydrogenase, glutamic acid active site	0.28511	0.0522526	*	-2.61472	7.25786e-32	Down	-0.0293368	0.900609	*	0.348236	0.014411	*	0.922053	7.33169e-12	*	-0.0496809	0.843325	*	1.72074	1.20113e-78	Up	0.242867	0.0415432	*	0.0749334	0.626543	*	0.708984	2.06896e-13	*	0.097263	0.526558	*	1.41077	2.23158e-39	Up	0.498292	1.89606e-05	*	0.605189	2.00701e-06	*	-0.253305	0.134198	*	0.052881	0.645383	*
POX00812	hypothetical protein	0.140482	0.616398	*	1.12001	2.39815e-05	Up	0.920445	9.32897e-06	*	0.565773	0.0258666	*	0.245405	0.233035	*	0.626094	0.0143842	*	2.46047	2.59977e-52	Up	0.0974923	0.738685	*	-0.513698	0.0341089	*	-1.37529	2.87538e-13	Down	1.26893	3.48317e-05	Up	1.7684	2.74987e-10	Up	0.432554	0.233843	*	-0.224975	0.620802	*	-1.13047	0.0169787	Down	0.82101	0.00446388	*
POX00867	hypothetical protein	0.210879	0.443297	*	1.13499	1.37122e-06	Up	-0.11565	0.705982	*	0.542565	0.0466894	*	-1.88428	8.34684e-19	Down	0.615062	0.0378042	*	2.0776	5.44453e-36	Up	1.24458	1.67814e-10	Up	0.100883	0.717877	*	-0.519845	0.00169972	*	0.745871	1.66893e-08	*	1.73906	3.90245e-60	Up	0.514122	9.28139e-05	*	-0.740804	8.36857e-07	*	-1.24007	0.0022799	Down	0.985785	4.45742e-07	*
POX00925	IPR011042; Six-bladed beta-propeller, TolB-like//IPR013658; SMP-30/Gluconolactonase/LRE-like region	0.121966	0.704605	*	3.32129	3.34038e-54	Up	-0.0997171	0.693868	*	0.855601	4.81075e-06	*	1.13131	3.93127e-08	Up	0.13947	0.659646	*	5.01177	0	Up	-0.381485	0.0770322	*	0.132496	0.606295	*	1.11059	6.05309e-07	Up	-0.302626	0.177542	*	2.40162	3.88265e-74	Up	0.726235	3.19971e-05	*	0.726518	0.000145856	*	0.220363	0.41764	*	-0.0396229	0.868606	*
POX01063	IPR001930; Peptidase M1, alanine aminopeptidase/leukotriene A4 hydrolase//IPR014782; Peptidase M1, membrane alanine aminopeptidase, N-terminal//IPR024571; ERAP1-like C-terminal domain	0.309958	0.0515426	*	0.212288	0.288469	*	-0.16783	0.387479	*	0.52154	0.00218116	*	-1.12003	9.07219e-16	Down	-0.248807	0.247557	*	2.07508	1.24714e-65	Up	-0.109394	0.531088	*	-0.238382	0.147038	*	-0.976589	3.34361e-19	*	-0.437857	2.59792e-05	*	-0.144429	0.171617	*	-0.0138932	0.914483	*	0.183003	0.203165	*	-1.0187	0.00442212	Down	-0.0601776	0.631339	*
POX01117	feruloyl esterase	1.4793	9.30577e-07	Up	2.79705	7.85731e-14	Up	-1.11954	0.00155463	Down	0.306856	0.528019	*	4.48908	4.55585e-21	Up	0.463004	0.201458	*	3.20365	3.88786e-140	Up	-0.768404	0.000350713	*	-0.318883	0.0737932	*	4.55848	1.92458e-43	Up	1.03886	1.49599e-08	Up	0.758275	1.57505e-05	*	-0.343973	0.0763592	*	-0.0973432	0.754552	*	1.8626	7.69608e-10	Up	-0.272938	0.687334	*
POX01218	IPR000254; Cellulose-binding domain, fungal//IPR010126; Esterase, PHB depolymerase//IPR029058; Alpha/Beta hydrolase fold	2.92586	5.95102e-29	Up	6.62274	1.31676e-151	Up	1.86057	8.51828e-11	Up	2.07321	1.1072e-10	Up	0.844407	0.0246749	*	2.58186	2.12789e-08	Up	9.50649	0	Up	3.80247	5.65448e-63	Up	0.655094	0.0359758	*	0.716918	0.110348	*	3.88438	2.87917e-187	Up	3.65843	1.85845e-147	Up	3.33979	2.04048e-62	Up	0.473243	0.00840414	*	1.50708	4.36543e-08	Up	2.33751	1.69189e-32	Up
POX01219	IPR005084; Carbohydrate binding module family 6//IPR006710; Glycoside hydrolase, family 43//IPR008979; Galactose-binding domain-like//IPR023296; Glycosyl hydrolase, five-bladed beta-propellor domain	-0.583479	0.267746	*	2.10078	9.44651e-08	Up	-1.81251	0.000271339	Down	-0.190767	0.734799	*	2.03742	0.000392706	Up	0.493669	0.409431	*	7.38143	3.68325e-260	Up	0.623156	0.126132	*	-0.385197	0.397644	*	2.072	0.000215854	Up	1.05995	2.17105e-09	Up	2.98933	2.46514e-83	Up	-0.769237	0.00242266	*	-0.279937	0.321773	*	1.72363	5.16714e-09	Up	-1.28481	0.000448165	Down
POX01267	hypothetical protein	0.372863	0.658314	*	0.831814	0.523509	*	-0.0907564	0.920662	*	-0.241339	0.730953	*	0.25682	0.846965	*	0.43245	0.476379	*	1.56395	0.0694988	*	0.704038	0.325919	*	0.154791	0.706282	*	0.858915	0.452484	*	0.322935	0.697299	*	0.127361	0.886272	*	-1.00178	0.249809	*	-0.728001	0.126739	*	0.0895791	0.939272	*	0.524539	0.560542	*
POX01329	IPR002509; NodB homology domain//IPR011330; Glycoside hydrolase/deacetylase, beta/alpha-barrel	-0.0319276	0.942856	*	0.703365	0.0346512	*	-0.485212	0.10769	*	-0.138308	0.770239	*	-0.0854983	0.784687	*	-0.482051	0.117751	*	0.904327	7.29279e-08	*	-0.33562	0.117298	*	-0.348312	0.118955	*	-0.372292	0.0400922	*	-0.514662	0.00573031	*	-0.0955002	0.649988	*	-0.0917268	0.6422	*	-0.00312021	0.990608	*	-0.869725	0.00779973	*	0.191084	0.249212	*
POX01335	IPR003663; Sugar/inositol transporter//IPR005828; Major facilitator, sugar transporter-like//IPR005829; Sugar transporter, conserved site//IPR020846; Major facilitator superfamily domain	-0.0625588	0.878945	*	-2.45978	3.09367e-16	Down	-0.631489	0.025079	*	-0.0786201	0.862608	*	1.75772	1.26178e-10	Up	-0.448111	0.0627382	*	1.90841	2.85592e-45	Up	-0.930893	1.35027e-10	*	-0.125886	0.578297	*	1.29882	4.80469e-21	Up	-0.754832	2.77098e-10	*	0.681252	1.008e-08	*	-0.992529	2.75711e-16	*	-0.211412	0.222068	*	1.0617	0.000895614	Up	-0.232345	0.0959355	*
POX01690	IPR000022; Carboxyl transferase//IPR011762; Acetyl-coenzyme A carboxyltransferase, N-terminal//IPR011763; Acetyl-coenzyme A carboxyltransferase, C-terminal//IPR029045; ClpP/crotonase-like domain	0.161293	0.411205	*	-2.20162	6.75619e-30	Down	-0.931314	3.71734e-07	*	0.104983	0.743493	*	0.892279	5.72152e-08	*	-1.14123	0.000218246	Down	1.67638	5.11154e-14	Up	-1.52613	4.34401e-11	Down	0.00821864	0.983295	*	0.759131	0.000468484	*	-2.25466	4.49766e-121	Down	-0.511271	4.89737e-10	*	-0.360958	0.000346771	*	0.171371	0.186725	*	-0.00534406	0.991814	*	-1.37189	1.79022e-30	Down
POX01691	IPR006089; Acyl-CoA dehydrogenase, conserved site//IPR006091; Acyl-CoA oxidase/dehydrogenase, central domain//IPR009075; Acyl-CoA dehydrogenase/oxidase C-terminal//IPR009100; Acyl-CoA dehydrogenase/oxidase, N-terminal and middle domain//IPR013786; Acyl-CoA dehydrogenase/oxidase, N-terminal	0.487111	0.011119	*	-0.436852	0.0494632	*	-0.431151	0.0608501	*	0.355996	0.174454	*	-0.231039	0.241328	*	-0.66038	0.0334257	*	1.901	8.37715e-26	Up	-0.929535	1.11554e-06	*	0.266086	0.331692	*	0.17516	0.317952	*	-1.99867	2.3061e-65	Down	-0.631669	1.34001e-10	*	0.217971	0.0542026	*	0.115845	0.539051	*	0.150738	0.718761	*	-1.01302	4.22617e-12	Down
POX01798	IPR001395; Aldo/keto reductase/potassium channel subunit beta//IPR005399; Potassium channel, voltage-dependent, beta subunit, KCNAB-related//IPR023210; NADP-dependent oxidoreductase domain	1.01154	5.67325e-06	Up	2.42003	4.83208e-25	Up	0.393537	0.0946453	*	0.25088	0.543438	*	-0.105404	0.671375	*	0.0787862	0.811613	*	2.36969	1.71264e-162	Up	0.157812	0.267702	*	-0.0732173	0.650481	*	0.883477	4.81695e-21	*	1.48608	8.83762e-34	Up	2.01904	3.78677e-77	Up	0.249215	0.0477531	*	0.249312	0.163467	*	-0.385567	0.221149	*	0.678786	3.60815e-05	*
POX01799	IPR002198; Short-chain dehydrogenase/reductase SDR//IPR002347; Glucose/ribitol dehydrogenase//IPR016040; NAD(P)-binding domain	-0.00107274	0.997587	*	-3.40956	3.0403e-44	Down	-1.10511	2.83009e-11	Down	-0.560122	0.0340783	*	4.11383	1.37962e-115	Up	-0.410466	0.0266628	*	1.56028	3.73892e-31	Up	0.210376	0.189159	*	-0.116427	0.55523	*	1.82529	1.79014e-56	Up	-0.650831	7.58464e-08	*	0.953721	4.29391e-19	*	0.117262	0.382225	*	0.28133	0.0619988	*	-1.24702	0.00103061	Down	-0.0111671	0.959856	*
POX01814	IPR005959; Fumarylacetoacetase//IPR011234; Fumarylacetoacetase, C-terminal-related//IPR015377; Fumarylacetoacetase, N-terminal	-0.572392	0.00158214	*	-0.472407	0.0268794	*	-0.790956	0.000273429	*	-0.269496	0.245716	*	0.551036	0.00120623	*	-0.434965	0.143901	*	1.79927	7.97219e-14	Up	-0.582741	0.00387166	*	-0.368924	0.0532167	*	0.0366391	0.849565	*	-0.313032	0.0142302	*	-0.98586	1.68306e-13	*	-0.896497	1.77049e-11	*	-0.657621	2.8031e-06	*	0.240991	0.176627	*	-0.381765	0.0116069	*
POX01914	beta-xylosidase	0.263597	0.392659	*	5.6496	1.47849e-110	Up	-0.479699	0.0778526	*	0.345757	0.232076	*	-1.50399	6.88359e-17	Down	0.123123	0.752939	*	7.41942	0	Up	0.0559896	0.897481	*	-0.0332907	0.939124	*	-1.87429	4.10153e-21	Down	-0.255438	0.238795	*	2.66419	2.51441e-79	Up	-0.145822	0.500184	*	-0.322767	0.177166	*	0.173818	0.58254	*	-0.760529	4.39326e-05	*
POX01920	IPR003663; Sugar/inositol transporter//IPR005828; Major facilitator, sugar transporter-like//IPR005829; Sugar transporter, conserved site//IPR020846; Major facilitator superfamily domain	0.0697649	0.90194	*	2.87041	8.71808e-19	Up	-0.84867	0.0196708	*	-0.00470605	0.995799	*	3.47799	1.52887e-22	Up	-0.758585	0.0436027	*	1.97315	8.02662e-91	Up	-0.929249	1.4058e-16	*	-0.427505	0.00012498	*	4.34891	2.03462e-219	Up	-0.623836	5.72449e-09	*	0.200277	0.069659	*	-0.656015	7.30413e-09	*	-0.259467	0.194608	*	1.63933	5.28158e-06	Up	-1.19047	5.29805e-38	Down
POX01921	beta-xylosidase	0.533477	0.37973	*	2.27866	2.11995e-07	Up	-0.119694	0.878331	*	0.178456	0.809522	*	2.04734	0.00826206	Up	0.113916	0.865124	*	4.57938	8.27753e-66	Up	0.832401	0.0562329	*	-0.1556	0.782255	*	2.35732	0.00208799	Up	2.32682	4.39956e-17	Up	3.44377	4.51247e-43	Up	1.68969	1.1532e-07	Up	0.898071	0.0206361	*	0.793731	0.158665	*	1.28131	0.000739336	Up
POX01929	IPR001563; Peptidase S10, serine carboxypeptidase//IPR018202; Peptidase S10, serine carboxypeptidase, active site//IPR029058; Alpha/Beta hydrolase fold	-1.3302	2.64147e-05	Down	-1.21047	0.000338021	Down	-2.38236	4.47644e-13	Down	-0.715608	0.161072	*	5.58834	3.5609e-47	Up	-2.21317	5.4704e-07	Down	4.55911	4.56366e-21	Up	-2.21378	8.51869e-06	Down	-1.01812	0.0164842	Down	3.37502	2.2014e-09	Up	-4.94145	3.55992e-112	Down	-2.85058	6.6787e-37	Down	-4.26497	3.2239e-82	Down	0.459006	0.0889998	*	4.11571	5.84181e-55	Up	-5.18797	5.15193e-79	Down
POX01952	IPR011701; Major facilitator superfamily//IPR020846; Major facilitator superfamily domain	-0.0462235	0.900278	*	-0.902513	0.000885781	*	-0.263196	0.365732	*	0.0455029	0.909365	*	1.03215	4.97472e-06	Up	-0.398584	0.169538	*	1.39464	3.3281e-08	Up	-0.320064	0.0289052	*	-0.271149	0.117832	*	0.653953	7.71033e-08	*	0.128969	0.311758	*	-0.0858798	0.468011	*	-0.155524	0.239253	*	0.0133797	0.941659	*	0.112575	0.634651	*	-0.264587	0.0495386	*
POX01954	IPR002938; FAD-binding domain//IPR023753; FAD/NAD(P)-binding domain	0.349446	0.220225	*	-0.643602	0.0544698	*	-0.113655	0.744226	*	-0.0604704	0.90368	*	-0.319819	0.243104	*	-0.58592	0.0230759	*	3.90419	9.64988e-19	Up	-0.629876	0.00479652	*	-0.153138	0.613162	*	0.331782	0.107313	*	0.0628285	0.837454	*	0.433735	0.0354893	*	0.290752	0.236432	*	0.0163563	0.959258	*	-0.916511	4.94321e-05	*	0.321333	0.165348	*
POX01955	IPR008775; Phytanoyl-CoA dioxygenase//IPR027443; Isopenicillin N synthase-like	0.187626	0.61634	*	0.206523	0.551128	*	-0.177888	0.644301	*	-0.305616	0.473937	*	0.271253	0.413897	*	-0.691494	0.0244033	*	5.93458	7.02402e-148	Up	-0.202212	0.487928	*	-0.323922	0.182126	*	0.484829	0.0252077	*	0.18873	0.441572	*	0.297282	0.164204	*	0.128966	0.590729	*	-0.0823127	0.810102	*	0.0918098	0.800252	*	-0.406581	0.182678	*
POX02163	IPR008928; Six-hairpin glycosidase-like	0.875115	0.049706	*	4.96459	3.8214e-42	Up	-1.11758	0.0461075	Down	0.335751	0.561647	*	1.42904	0.00598963	Up	0.32885	0.473013	*	4.3437	7.35872e-161	Up	-1.11362	5.31639e-05	Down	-0.398238	0.172026	*	2.50093	1.24229e-14	Up	1.65543	4.25822e-15	Up	0.853909	0.000294258	*	-1.70708	6.33884e-09	Down	0.191005	0.551357	*	0.467371	0.29713	*	0.30985	0.43375	*
POX02219	IPR007484; Peptidase M28	-0.0928253	0.660277	*	0.058906	0.817331	*	-0.281301	0.140773	*	0.281372	0.0958628	*	0.606726	3.22535e-05	*	-0.170401	0.35917	*	0.855036	1.61583e-11	*	0.192168	0.204048	*	-0.0595496	0.689678	*	0.251405	0.00834902	*	0.241022	0.00724194	*	0.372621	9.83682e-06	*	0.24424	0.00797332	*	-0.0532384	0.737766	*	0.195557	0.44923	*	-0.182612	0.0688123	*
POX02591	IPR001087; GDSL lipase/esterase//IPR013830; SGNH hydrolase-type esterase domain	1.99001	7.71644e-11	Up	0.668621	0.0481017	*	-0.0884542	0.877129	*	1.10802	0.00110838	Up	2.03815	1.43686e-07	Up	1.17767	0.00728569	Up	2.78368	1.32074e-78	Up	-0.704903	0.00555204	*	-0.296981	0.472337	*	0.525216	0.0264094	*	2.96476	1.26389e-64	Up	0.71867	3.86629e-05	*	-0.753221	0.0011992	*	0.182902	0.465865	*	0.959859	0.00853498	*	1.49466	1.33262e-19	Up
POX02628	IPR001563; Peptidase S10, serine carboxypeptidase//IPR018202; Peptidase S10, serine carboxypeptidase, active site//IPR029058; Alpha/Beta hydrolase fold	0.607498	0.00751512	*	2.57515	6.51929e-33	Up	-0.333108	0.147253	*	0.567572	0.0383683	*	-3.31683	3.22529e-70	Down	-0.120616	0.72286	*	3.78	3.76013e-179	Up	0.246129	0.169353	*	1.04678	8.06305e-13	Up	-1.28829	5.54001e-18	Down	-1.65963	2.18824e-32	Down	1.10898	7.08556e-14	Up	0.436086	0.00283719	*	0.72241	0.000438877	*	-1.95521	4.74517e-07	Down	1.54241	0.0284285	Up
POX02659	hypothetical protein	NA	NA	NA	NA	NA	NA	NA	NA	NA	NA	NA	NA	NA	NA	NA	NA	NA	NA	0.296008	0.616631	*	NA	NA	NA	NA	NA	NA	NA	NA	NA	NA	NA	NA	NA	NA	NA	NA	NA	NA	NA	NA	NA	NA	NA	NA	NA	NA	NA
POX02774	IPR002220; DapA-like//IPR013785; Aldolase-type TIM barrel	0.439072	0.104907	*	0.871126	0.000524648	*	-0.549933	0.0174222	*	-0.032745	0.946098	*	0.177437	0.448144	*	0.144121	0.605818	*	1.76962	1.62855e-40	Up	0.202851	0.316002	*	-0.451788	0.00237933	*	0.0539925	0.740027	*	0.810253	1.17468e-08	*	0.451371	0.000371617	*	0.158107	0.247437	*	0.107975	0.662401	*	-1.01715	0.0360286	Down	0.563659	0.00367112	*
POX02775	IPR002085; Alcohol dehydrogenase superfamily, zinc-type//IPR002328; Alcohol dehydrogenase, zinc-type, conserved site//IPR011032; GroES-like//IPR013149; Alcohol dehydrogenase, C-terminal//IPR013154; Alcohol dehydrogenase, N-terminal//IPR016040; NAD(P)-binding domain	0.483215	0.00860509	*	0.848859	9.15359e-06	*	-0.321802	0.118471	*	-0.244662	0.408057	*	1.72242	1.32991e-14	Up	0.0444411	0.862045	*	1.05711	1.57797e-13	Up	-0.495722	0.0174816	*	-0.566618	0.00126778	*	1.62814	3.89847e-22	Up	0.675896	9.76018e-05	*	1.74775	6.73912e-50	Up	-0.436542	0.00701323	*	0.189976	0.360095	*	-0.412171	0.135531	*	-0.290956	0.197583	*
POX02826	IPR008758; Peptidase S28//IPR029058; Alpha/Beta hydrolase fold	-0.338418	0.209179	*	1.011	2.32719e-05	Up	-1.07053	2.55379e-05	Down	0.345998	0.374637	*	1.06592	1.25668e-06	Up	-0.749428	0.00098941	*	2.94318	4.30592e-107	Up	-0.442477	0.00481172	*	-0.624082	7.24261e-06	*	-0.883394	9.21629e-14	*	-1.18118	7.72699e-24	Down	-0.305734	0.00220071	*	-0.33831	0.00437598	*	0.508877	0.000504543	*	-0.251654	0.508838	*	-1.13567	3.86253e-22	Down
POX02832	IPR008183; Aldose 1-/Glucose-6-phosphate 1-epimerase//IPR011013; Galactose mutarotase-like domain//IPR014718; Glycoside hydrolase-type carbohydrate-binding, subgroup	0.475158	0.12988	*	2.54793	7.96324e-22	Up	-0.845269	0.00315204	*	0.131502	0.80712	*	1.91693	4.77722e-13	Up	0.239852	0.196969	*	2.62392	1.1738e-93	Up	-0.398357	0.024512	*	0.0421346	0.840766	*	2.62364	7.04639e-88	Up	0.344622	0.000114297	*	1.15323	1.96962e-49	Up	-1.00462	1.45615e-26	Down	-0.141252	0.282905	*	0.762226	0.0355851	*	0.695239	7.32403e-07	*
POX03409	IPR001354; Mandelate racemase/muconate lactonizing enzyme/methylaspartate ammonia-lyase//IPR013341; Mandelate racemase/muconate lactonizing enzyme, N-terminal domain//IPR013342; Mandelate racemase/muconate lactonizing enzyme, C-terminal//IPR029017; Enolase N-terminal domain-like//IPR029065; Enolase C-terminal domain-like	0.804913	0.00273792	*	1.84975	8.50458e-17	Up	-0.192346	0.701402	*	0.205709	0.542868	*	1.97538	2.46361e-10	Up	-0.128852	0.799271	*	3.40958	1.06598e-41	Up	-0.31385	0.358426	*	-0.0394993	0.945447	*	-0.0243699	0.944745	*	0.148493	0.609597	*	0.166357	0.513649	*	0.665712	0.0017885	*	-0.0586971	0.860044	*	-0.412588	0.331643	*	0.0342012	0.919567	*
POX03410	IPR002198; Short-chain dehydrogenase/reductase SDR//IPR002347; Glucose/ribitol dehydrogenase//IPR016040; NAD(P)-binding domain	0.405339	0.329244	*	-0.285092	0.479709	*	-0.429131	0.308841	*	-0.0984381	0.873105	*	-0.00671217	0.987985	*	-0.549033	0.329862	*	3.46243	2.38586e-26	Up	-0.921238	0.0678669	*	-0.630446	0.137212	*	-1.77482	2.54312e-08	Down	-0.162071	0.712485	*	-0.499017	0.199628	*	1.14522	6.4628e-05	Up	0.251818	0.521201	*	-1.25177	0.00412717	Down	-0.4629	0.0730946	*
POX03422	hypothetical protein	-0.218921	0.710069	*	2.82818	1.57077e-18	Up	-0.0762899	0.902356	*	0.751235	0.0732501	*	1.3041	0.0146557	Up	-0.238722	0.618278	*	4.78649	1.07916e-130	Up	0.75786	0.0171868	*	-0.43115	0.298508	*	1.68738	0.0003704	Up	0.898203	0.000299421	*	2.54241	5.85592e-42	Up	1.81418	1.07428e-17	Up	-0.293282	0.418917	*	1.53179	7.15039e-05	Up	0.0921243	0.81851	*
POX03540	IPR011250; Outer membrane protein/outer membrane enzyme PagP, beta-barrel//IPR020915; Uncharacterised protein family UPF0311	-0.40634	0.3726	*	2.33402	3.32049e-08	Up	-2.29896	1.73906e-06	Down	-0.735523	0.117418	*	3.69141	1.40041e-09	Up	-1.06296	0.0112363	Down	4.30528	2.34714e-156	Up	-1.05804	0.000322626	Down	-0.932116	0.000239951	*	4.19313	4.47776e-16	Up	0.222224	0.459434	*	1.6029	1.4916e-17	Up	-1.0484	0.000579511	Down	0.192491	0.560512	*	-1.01198	0.06278	Down	-0.956	0.0647674	*
POX03600	IPR011701; Major facilitator superfamily//IPR020846; Major facilitator superfamily domain	0.293714	0.498763	*	-2.45361	1.14286e-11	Down	-1.08883	0.0015698	Down	0.00787086	0.990806	*	2.00144	5.35533e-09	Up	0.566838	0.059699	*	2.62435	3.66193e-86	Up	-0.11462	0.589429	*	1.34158	3.28051e-25	Up	1.77885	1.32736e-21	Up	2.14152	2.43873e-30	Up	1.85483	7.47745e-53	Up	-0.0118914	0.949979	*	1.87007	6.52464e-30	Up	0.136079	0.803961	*	0.969999	4.14676e-11	*
POX03653	IPR002938; FAD-binding domain//IPR010451; Acetoacetate decarboxylase//IPR023375; Acetoacetate decarboxylase beta barrel domain//IPR023753; FAD/NAD(P)-binding domain	-0.116335	0.869279	*	-1.03029	0.13398	*	-0.486332	0.408329	*	-0.137645	0.853575	*	0.9618	0.0869762	*	-0.440259	0.26867	*	4.88695	8.7316e-31	Up	-0.785142	0.0538836	*	-0.168519	0.695071	*	1.34544	0.0037354	Up	-0.734226	0.00275596	*	-1.26993	1.5155e-06	Down	-1.6159	3.2044e-08	Down	-0.929144	0.000482372	*	1.18323	0.00011005	Up	-0.553175	0.0670768	*
POX03654	IPR000383; Xaa-Pro dipeptidyl-peptidase-like domain//IPR005674; CocE/Serine esterase//IPR008979; Galactose-binding domain-like//IPR013736; Xaa-Pro dipeptidyl-peptidase, C-terminal//IPR029058; Alpha/Beta hydrolase fold	0.181692	0.626751	*	0.222722	0.551949	*	-0.0789858	0.855578	*	-0.49616	0.183734	*	1.13503	0.00146071	Up	-0.696141	0.0975615	*	3.35017	2.57354e-11	Up	-0.631106	0.0304167	*	-0.352443	0.250091	*	1.17387	9.85081e-05	Up	-0.556273	0.0422706	*	-0.484056	0.0612279	*	-1.36584	3.27859e-06	Down	-0.358361	0.208748	*	-0.357246	0.216755	*	-0.59772	0.0539126	*
POX03655	IPR011051; RmlC-like cupin domain//IPR013096; Cupin 2, conserved barrel//IPR014710; RmlC-like jelly roll fold	1.03051	0.0266844	Up	-1.78872	0.028657	Down	-0.491716	0.525841	*	-0.468375	0.56025	*	2.85248	0.00139928	Up	-0.455172	0.406444	*	6.31785	7.4918e-130	Up	-0.531282	0.292712	*	-0.0100548	0.985191	*	2.43675	4.24242e-05	Up	-0.399425	0.474585	*	0.558905	0.196645	*	-1.64891	0.00485463	Down	0.0145513	0.979707	*	-1.4045	0.0133525	Down	0.116374	0.857738	*
POX03656	IPR015590; Aldehyde dehydrogenase domain//IPR016161; Aldehyde/histidinol dehydrogenase//IPR016162; Aldehyde dehydrogenase N-terminal domain//IPR016163; Aldehyde dehydrogenase, C-terminal	0.0968848	0.907594	*	-0.87205	0.298594	*	-0.227611	0.761142	*	-0.20233	0.80712	*	1.43682	0.0613737	Up	-1.00249	0.0810056	*	4.88825	2.63577e-23	Up	-0.738709	0.159358	*	-0.24928	0.636742	*	0.748195	0.186323	*	-0.380401	0.447106	*	0.0664888	0.903717	*	-1.12039	0.0298852	Down	-0.370167	0.453314	*	-0.896375	0.124932	*	0.0936645	0.879414	*
POX03657	hypothetical protein	0.0164523	0.961311	*	-0.992952	0.000176112	*	-0.555682	0.0325454	*	-0.217847	0.478725	*	0.975679	5.85267e-06	*	-0.433718	0.0477082	*	0.78427	1.03328e-05	*	-0.306988	0.133704	*	-0.245573	0.210217	*	0.702165	4.82009e-05	*	-0.21435	0.302738	*	0.0448628	0.842911	*	-0.596737	0.00151272	*	-0.0449783	0.868832	*	-0.42867	0.274188	*	0.0182525	0.953305	*
POX03711	IPR000675; Cutinase//IPR029058; Alpha/Beta hydrolase fold	3.76207	8.15187e-104	Up	4.31733	1.09448e-92	Up	-0.741796	1.8597e-05	*	1.33981	4.50979e-08	Up	2.87031	2.43836e-53	Up	2.45078	1.80903e-21	Up	6.1275	0	Up	-0.48662	0.00647914	*	-0.0904196	0.632624	*	1.42033	3.34868e-21	Up	2.94344	8.65989e-124	Up	0.613032	9.20898e-09	*	-0.675393	1.40073e-07	*	0.0299266	0.872784	*	0.89033	0.0182685	*	3.15668	2.16119e-64	Up
POX03741	IPR006047; Glycosyl hydrolase, family 13, catalytic domain//IPR006589; Glycosyl hydrolase, family 13, subfamily, catalytic domain//IPR013780; Glycosyl hydrolase, family 13, all-beta//IPR013781; Glycoside hydrolase, catalytic domain//IPR015902; Glycoside hydrolase, family 13//IPR017853; Glycoside hydrolase superfamily//IPR022567; Glycosyl hydrolase, C-terminal (DUF3459)	-0.126306	0.692559	*	4.11767	2.34096e-55	Up	-0.285287	0.323219	*	-0.294683	0.390197	*	2.66563	4.00984e-33	Up	-1.1958	1.15563e-06	Down	2.50382	4.06286e-56	Up	-2.33637	8.93061e-39	Down	-1.08665	8.36662e-08	Down	3.4968	7.76725e-93	Up	-1.57966	1.98346e-18	Down	2.47478	6.49626e-47	Up	-2.54344	1.45476e-45	Down	-0.633424	0.00771092	*	-1.05559	0.000862007	Down	-1.25938	1.80617e-34	Down
POX03768	IPR004199; Beta galactosidase small chain/ domain 5//IPR006101; Glycoside hydrolase, family 2//IPR006102; Glycoside hydrolase, family 2, immunoglobulin-like beta-sandwich//IPR006103; Glycoside hydrolase family 2, catalytic domain//IPR006104; Glycosyl hydrolases family 2, sugar binding domain//IPR008979; Galactose-binding domain-like//IPR011013; Galactose mutarotase-like domain//IPR013781; Glycosi…	-0.0903635	0.703812	*	-1.21342	4.82956e-08	Down	-0.793882	1.62145e-06	*	-0.449643	0.0741845	*	2.33302	2.96389e-36	Up	-0.481485	0.0230353	*	1.39078	3.10644e-37	Up	-0.344295	0.0362654	*	-0.151459	0.334209	*	0.707008	1.46666e-08	*	-0.533233	2.01158e-05	*	-0.256081	0.0421017	*	-0.561599	1.96189e-06	*	-0.25895	0.104968	*	0.197651	0.529552	*	-0.0662611	0.685575	*
POX03840	IPR001930; Peptidase M1, alanine aminopeptidase/leukotriene A4 hydrolase//IPR012777; Leukotriene A4 hydrolase//IPR014782; Peptidase M1, membrane alanine aminopeptidase, N-terminal//IPR015211; Peptidase M1, leukotriene A4 hydrolase, aminopeptidase C-terminal//IPR016024; Armadillo-type fold	0.167158	0.236009	*	0.408635	0.0130404	*	0.511143	9.25284e-06	*	0.221814	0.186251	*	-0.744342	9.53098e-14	*	-0.106464	0.50417	*	0.891676	8.61394e-20	*	0.135973	0.287392	*	0.0702839	0.594902	*	-0.719427	3.68608e-18	*	-0.118693	0.352362	*	0.259666	0.0105627	*	0.369701	0.000481781	*	0.142276	0.311846	*	-0.430661	0.00991584	*	0.0442264	0.747448	*
POX03876	hypothetical protein	NA	NA	NA	NA	NA	NA	NA	NA	NA	NA	NA	NA	NA	NA	NA	NA	NA	NA	0.296008	0.616631	*	NA	NA	NA	NA	NA	NA	NA	NA	NA	NA	NA	NA	NA	NA	NA	NA	NA	NA	NA	NA	NA	NA	NA	NA	NA	NA	NA
POX03882	IPR000304; Pyrroline-5-carboxylate reductase//IPR008927; 6-phosphogluconate dehydrogenase C-terminal domain-like//IPR016040; NAD(P)-binding domain//IPR028939; Pyrroline-5-carboxylate reductase, catalytic, N-terminal//IPR029036; Pyrroline-5-carboxylate reductase, dimerisation domain	-0.00635332	0.982572	*	0.442954	0.0752579	*	-0.171211	0.484978	*	0.0648893	0.838652	*	-0.221819	0.270738	*	-0.275466	0.084931	*	0.83328	9.78748e-14	*	-0.265138	0.0409946	*	-0.2958	0.0124324	*	-0.211904	0.0558213	*	0.0860692	0.51276	*	0.0825617	0.481912	*	0.0835785	0.494561	*	0.0677271	0.685563	*	-0.605046	0.00099171	*	-0.115099	0.429063	*
POX03883	hypothetical protein	NA	NA	NA	NA	NA	NA	NA	NA	NA	NA	NA	NA	NA	NA	NA	NA	NA	NA	0.296008	0.616631	*	NA	NA	NA	NA	NA	NA	NA	NA	NA	0.181151	0.650367	*	NA	NA	NA	NA	NA	NA	NA	NA	NA	NA	NA	NA	NA	NA	NA
POX03888	IPR001138; Zn(2)-C6 fungal-type DNA-binding domain	0.0327566	0.939752	*	-1.18664	5.52259e-06	Down	-0.136428	0.683795	*	0.519873	0.252477	*	2.26639	2.19611e-16	Up	-0.505796	0.0186107	*	1.03451	1.70439e-12	Up	-0.319323	0.0464865	*	-0.197824	0.323417	*	2.69593	4.15715e-83	Up	-0.936397	8.47266e-14	*	0.0355086	0.763005	*	-1.45079	1.13467e-51	Down	-0.117821	0.432466	*	1.37656	3.56297e-16	Up	-1.58235	3.53486e-15	Down
POX04229	IPR008902; Bacterial alpha-L-rhamnosidase//IPR008928; Six-hairpin glycosidase-like//IPR008979; Galactose-binding domain-like	-0.00878806	0.98842	*	0.0952477	0.835559	*	-0.14516	0.788305	*	-0.438178	0.38077	*	1.57612	0.000274619	Up	-0.802948	0.00592478	*	1.38812	1.35031e-13	Up	-0.759578	0.0126173	*	-0.32915	0.230879	*	2.66342	4.21739e-13	Up	-0.179881	0.579749	*	0.587559	0.0209408	*	-0.745285	0.0129108	*	-0.559906	0.0587106	*	-0.0243918	0.957357	*	0.323835	0.316488	*
POX04233	IPR000262; FMN-dependent dehydrogenase//IPR001199; Cytochrome b5-like heme/steroid binding domain//IPR012133; Alpha-hydroxy acid dehydrogenase, FMN-dependent//IPR013785; Aldolase-type TIM barrel//IPR018506; Cytochrome b5, heme-binding site	0.248939	0.297926	*	0.981368	7.04603e-05	*	-0.638948	0.0120054	*	0.047241	0.928461	*	0.0463599	0.829642	*	-0.413967	0.0954536	*	1.44489	1.23734e-11	Up	-0.0203114	0.941738	*	-0.289961	0.163096	*	-0.663119	0.000226301	*	-0.751392	2.44245e-06	*	0.871748	4.91226e-10	*	-0.176841	0.30297	*	-0.0201191	0.934698	*	-0.760548	0.0358664	*	-0.598105	0.00580835	*
POX04274	Endo-beta-1'4-xylanase	2.75532	6.65211e-48	Up	5.13053	4.48708e-106	Up	-0.335145	0.280129	*	1.89694	7.26389e-12	Up	2.09827	7.44916e-11	Up	1.92197	3.35232e-13	Up	5.49586	2.25116e-281	Up	-0.803489	0.00301212	*	-0.643736	0.0184461	*	0.618259	0.012191	*	3.82343	2.01666e-160	Up	1.46579	4.79678e-21	Up	-1.012	7.96398e-06	Down	-0.399347	0.0983311	*	-0.931736	0.0130122	*	2.14338	4.70286e-19	Up
POX04276	IPR003663; Sugar/inositol transporter//IPR005828; Major facilitator, sugar transporter-like//IPR005829; Sugar transporter, conserved site//IPR020846; Major facilitator superfamily domain	3.18619	1.38588e-21	Up	3.22151	2.47641e-18	Up	-1.27556	0.00119447	Down	1.23323	0.0160658	Up	2.90296	5.65025e-11	Up	2.31669	3.84789e-14	Up	4.33881	4.15255e-168	Up	-2.98203	1.58579e-38	Down	-0.385707	0.140019	*	4.09206	8.43744e-76	Up	3.96846	7.13218e-123	Up	1.9453	9.41244e-30	Up	-3.20986	2.4813e-61	Down	-0.819848	0.00215261	*	2.77274	6.84225e-09	Up	3.40444	2.63226e-94	Up
POX04316	IPR003663; Sugar/inositol transporter//IPR005828; Major facilitator, sugar transporter-like//IPR005829; Sugar transporter, conserved site//IPR020846; Major facilitator superfamily domain	-0.549268	0.00893808	*	0.653215	0.0128367	*	-0.304863	0.227858	*	0.214317	0.47456	*	1.59049	8.3793e-13	Up	0.166006	0.430532	*	2.46742	7.97739e-69	Up	-0.62199	0.000280255	*	0.400063	0.13978	*	1.16784	4.41728e-20	Up	-1.63184	6.10427e-17	Down	2.85733	4.38849e-63	Up	-0.222293	0.268422	*	0.339842	0.152574	*	0.409777	0.128551	*	-0.259839	0.192312	*
POX04327	IPR000182; GNAT domain//IPR016181; Acyl-CoA N-acyltransferase	0.428606	0.00209763	*	1.43088	2.99101e-16	Up	0.602629	0.000539915	*	0.604594	5.72182e-06	*	-0.644414	6.14943e-05	*	0.300944	0.13906	*	1.18263	1.91353e-14	Up	0.276646	0.0980678	*	0.130472	0.49155	*	-0.896393	2.54905e-11	*	0.0470687	0.788087	*	0.91434	1.65112e-14	*	0.246504	0.0537241	*	0.0931967	0.591424	*	-0.599674	0.00518237	*	0.587817	0.00022262	*
POX04400	IPR000581; Dihydroxy-acid/6-phosphogluconate dehydratase//IPR015928; Aconitase/3-isopropylmalate dehydratase, swivel//IPR020558; Dihydroxy-acid/6-phosphogluconate dehydratase, conserved site	0.292341	0.337561	*	1.43563	2.35776e-09	Up	-0.0223343	0.955853	*	0.190548	0.634705	*	0.280748	0.33039	*	-0.789331	0.00123837	*	1.0022	6.76991e-09	Up	-0.473706	0.0302007	*	-0.12325	0.609477	*	1.40831	3.83463e-11	Up	-0.712181	1.5312e-05	*	0.385838	0.012064	*	-0.297297	0.106172	*	-0.235238	0.243357	*	0.819694	3.48775e-05	*	-0.906255	6.38806e-08	*
POX04401	IPR001509; NAD-dependent epimerase/dehydratase, N-terminal domain//IPR016040; NAD(P)-binding domain	0.218376	0.670388	*	0.521776	0.183562	*	-0.347908	0.460412	*	-0.0990056	0.887256	*	2.54519	4.11808e-06	Up	-1.12397	0.00201039	Down	1.37041	1.04757e-11	Up	-0.687346	0.0134182	*	-0.29381	0.357101	*	2.97736	9.56e-14	Up	-1.43938	9.45323e-09	Down	0.43204	0.0302367	*	-1.5821	2.45427e-08	Down	-0.628595	0.0302127	*	0.559594	0.0670964	*	-1.35434	4.83232e-06	Down
POX04428	IPR000719; Protein kinase domain//IPR002290; Serine/threonine/dual specificity protein kinase, catalytic domain//IPR008271; Serine/threonine-protein kinase, active site//IPR011009; Protein kinase-like domain	-0.18993	0.246057	*	-0.319454	0.176211	*	-0.179396	0.287225	*	0.185446	0.29403	*	0.0518217	0.738293	*	-0.409166	0.0181747	*	0.647293	1.02572e-06	*	-0.386267	0.0127858	*	-0.231606	0.0691289	*	0.161544	0.170275	*	0.041813	0.776067	*	0.290452	0.00466536	*	-0.0700629	0.575633	*	0.00411221	0.979826	*	-0.31429	0.388382	*	0.166915	0.185139	*
POX04444	alpha-galactosidase	-0.496455	0.0264092	*	-0.359429	0.129665	*	-0.922092	4.03334e-05	*	-0.374405	0.220296	*	1.49588	2.20078e-11	Up	-0.624114	0.0129388	*	2.32911	1.84774e-86	Up	-0.687323	5.21857e-05	*	-0.442997	0.0038006	*	0.808547	3.01267e-07	*	-0.251649	0.0627427	*	-0.2219	0.149284	*	-1.03994	8.24516e-13	Down	-0.477245	0.000675143	*	0.194465	0.545042	*	-0.53835	0.000102124	*
POX04485	IPR013112; FAD-binding 8//IPR013121; Ferric reductase, NAD binding domain//IPR013130; Ferric reductase transmembrane component-like domain//IPR017927; Ferredoxin reductase-type FAD-binding domain//IPR017938; Riboflavin synthase-like beta-barrel//IPR030155; Ferric/cupric reductase transmembrane component 7	0.503851	0.029824	*	1.0536	2.61186e-07	Up	-0.0916488	0.718689	*	0.532021	0.0106257	*	0.616387	0.00247752	*	0.160096	0.637326	*	0.892555	7.90469e-13	*	-0.0222386	0.929805	*	-0.70395	7.96006e-10	*	0.949861	2.3432e-13	*	1.59731	3.46717e-31	Up	1.08687	7.07501e-16	Up	0.24009	0.133512	*	0.30932	0.106068	*	0.0740025	0.822074	*	1.34564	6.26683e-13	Up
POX04534	hypothetical protein	0.119495	0.888827	*	3.05397	1.01637e-11	Up	-0.368212	0.634353	*	-0.423971	0.590489	*	0.362317	0.636293	*	-0.182308	0.806839	*	5.79248	8.17408e-16	Up	-0.1495	0.864892	*	-0.0677285	0.914028	*	0.167403	0.882631	*	0.4563	0.469538	*	1.65428	0.000460344	Up	-0.342724	0.637197	*	0.577292	0.279156	*	-0.629001	0.355814	*	-0.430625	0.448878	*
POX04606	IPR013057; Amino acid transporter, transmembrane domain	0.691294	0.0229103	*	1.79769	5.292e-10	Up	0.667352	0.0290711	*	0.57428	0.0992399	*	-2.21663	8.98178e-16	Down	0.175812	0.566259	*	2.04047	1.40114e-36	Up	1.01853	2.00205e-08	Up	0.658133	0.000603543	*	-0.761991	1.18104e-06	*	0.407618	0.0237429	*	2.31786	3.19853e-69	Up	1.34802	1.57638e-17	Up	0.366899	0.0379611	*	-0.662124	0.032966	*	0.64021	0.450336	*
POX04799	IPR017853; Glycoside hydrolase superfamily//IPR031728; Beta-glucuronidase, C-terminal	-0.589814	0.4246	*	0.394368	0.59639	*	-1.0303	0.155527	*	-0.873385	0.199707	*	-0.364016	0.606314	*	-0.532023	0.375504	*	3.64769	9.41033e-25	Up	-1.31507	0.0261478	Down	-0.276333	0.612818	*	0.223964	0.727183	*	0.0537624	0.932402	*	0.499199	0.296277	*	-1.58997	0.00939871	Down	-1.13479	0.0262179	Down	0.197016	0.792756	*	-0.486655	0.422372	*
POX04873	hypothetical protein	-0.501762	0.0577196	*	-0.309038	0.246466	*	-0.62051	0.0113928	*	-0.39122	0.221003	*	1.85984	4.75305e-14	Up	-0.597182	0.0492322	*	2.28339	2.82832e-87	Up	-0.281366	0.131926	*	-0.422473	0.00756506	*	1.47912	1.05846e-18	Up	-0.119071	0.43298	*	0.563713	6.62185e-07	*	-0.535885	0.000455548	*	-0.0823409	0.70957	*	0.567741	0.00174976	*	-1.0824	1.12013e-12	Down
POX04904	IPR000760; Inositol monophosphatase//IPR020550; Inositol monophosphatase, conserved site//IPR020583; Inositol monophosphatase, metal-binding site	0.169862	0.858619	*	1.02446	0.216994	*	0.217062	0.80622	*	0.399182	0.633269	*	0.0978547	0.927579	*	0.500197	0.455588	*	1.77791	0.00215847	Up	-0.815006	0.259622	*	-0.0230654	0.975618	*	-0.809493	0.323506	*	-1.12663	0.0814445	*	-0.666959	0.31093	*	-1.81869	0.0145094	Down	-0.19308	0.762415	*	-0.856446	0.164052	*	-0.541968	0.462804	*
POX04920	Pectate	-0.0329933	0.961232	*	2.092	1.5727e-10	Up	-0.20468	0.714165	*	0.169374	0.775012	*	-0.445724	0.337015	*	-0.18796	0.745512	*	2.68787	3.79132e-18	Up	0.812391	0.0472195	*	0.525271	0.184615	*	0.754822	0.222059	*	0.582596	0.0815134	*	0.891284	0.00595028	*	0.867151	0.00885672	*	0.315087	0.44748	*	0.813061	0.082347	*	-0.896744	0.00667276	*
POX04928	IPR000771; Ketose-bisphosphate aldolase, class-II//IPR013785; Aldolase-type TIM barrel	-0.132186	0.642906	*	0.387619	0.189762	*	-1.66098	2.09655e-10	Down	-0.63224	0.00901703	*	1.15879	6.33672e-05	Up	-0.121016	0.738825	*	2.88293	2.26384e-37	Up	0.250214	0.443746	*	-0.219002	0.596126	*	-0.710199	0.00385475	*	-0.440353	0.125591	*	0.399029	0.0892614	*	0.313078	0.205202	*	0.406557	0.11744	*	-1.77574	6.41606e-05	Down	0.0196421	0.945115	*
POX04929	IPR002204; 3-hydroxyisobutyrate dehydrogenase-related, conserved site//IPR006115; 6-phosphogluconate dehydrogenase, NADP-binding//IPR008927; 6-phosphogluconate dehydrogenase C-terminal domain-like//IPR013328; 6-phosphogluconate dehydrogenase, domain 2//IPR016040; NAD(P)-binding domain//IPR029154; 3-hydroxyisobutyrate dehydrogenase, NAD-binding domain	0.503661	0.0104208	*	-0.0517635	0.865922	*	-0.918051	0.000136591	*	-0.406037	0.136402	*	0.203015	0.385064	*	-0.314645	0.346902	*	2.84376	2.49483e-40	Up	-0.141523	0.651989	*	-0.37274	0.177991	*	-0.242698	0.332946	*	0.522504	0.0140916	*	0.621342	0.00227589	*	0.234829	0.305753	*	0.440221	0.0860314	*	-1.9726	3.202e-05	Down	0.522022	0.00291863	*
POX04930	hypothetical protein	0.426948	0.566198	*	0.4733	0.739923	*	-0.143588	0.850781	*	0.488496	0.498809	*	-0.330036	0.803334	*	-0.0839212	0.875806	*	2.41713	0.00187667	Up	0.0769711	0.91294	*	0.015762	0.973361	*	-1.28875	0.289604	*	0.0160932	0.989513	*	0.263372	0.763005	*	1.01259	0.226172	*	-0.148448	0.796371	*	-0.691632	0.506539	*	0.212282	0.803215	*
POX05007	IPR001461; Aspartic peptidase//IPR001969; Aspartic peptidase, active site//IPR021109; Aspartic peptidase domain	-0.796509	0.00118627	*	-2.2578	8.18059e-18	Down	-1.88183	1.39171e-12	Down	0.784136	0.0157192	*	0.375594	0.147278	*	-1.40547	0.00109349	Down	5.72045	0	Up	-1.01979	8.21278e-11	Down	0.341838	0.0847543	*	-1.86728	1.98543e-42	Down	-1.81143	1.143e-19	Down	0.702317	0.000358531	*	-2.36267	7.11497e-31	Down	0.301775	0.332891	*	-0.568232	0.157302	*	-0.898356	0.257616	*
POX05069	IPR004006; DhaK domain//IPR004007; DhaL domain//IPR012734; Dihydroxyacetone kinase	0.0605328	0.87629	*	-4.34595	5.49087e-55	Down	-0.835502	0.00172651	*	-0.188906	0.673285	*	3.81555	2.15105e-48	Up	-0.67402	0.0222488	*	0.779311	1.97149e-06	*	-0.734031	5.76063e-07	*	-0.41164	0.0325266	*	2.44082	5.49942e-66	Up	-0.338925	0.00100704	*	-0.353041	0.000906319	*	-1.07529	4.03826e-25	Down	-0.381869	0.00468409	*	-0.21555	0.609262	*	-0.524726	0.000398025	*
POX05540	beta-xylosidase	0.654546	0.011121	*	6.19595	1.74884e-83	Up	-0.209945	0.567471	*	0.0533043	0.921884	*	-0.648293	0.00937216	*	0.870925	0.0631171	*	8.72566	0	Up	0.115316	0.788444	*	0.0272462	0.959713	*	-0.558615	0.100194	*	2.03738	1.04915e-32	Up	2.02696	1.17038e-17	Up	-0.478978	0.0846442	*	-0.164925	0.64394	*	-0.649863	0.0257372	*	0.647475	0.0166123	*
POX05575	IPR000250; Peptidase G1//IPR013320; Concanavalin A-like lectin/glucanase domain	-0.585393	0.0392623	*	-1.31705	1.30301e-06	Down	-1.07567	0.000573468	Down	-0.79698	0.0381667	*	6.69946	5.8641e-25	Up	-1.24235	0.0115277	Down	5.25087	3.6182e-239	Up	0.623669	0.00265444	*	0.424448	0.0729904	*	4.81428	1.35117e-82	Up	-3.24012	1.24746e-83	Down	-0.0751669	0.715173	*	-1.04619	7.20189e-08	Down	0.805158	0.000592306	*	3.57077	2.42339e-51	Up	-1.58277	0.0341517	Down
POX05636	IPR006115; 6-phosphogluconate dehydrogenase, NADP-binding//IPR008927; 6-phosphogluconate dehydrogenase C-terminal domain-like//IPR013328; 6-phosphogluconate dehydrogenase, domain 2//IPR015815; 3-hydroxyisobutyrate dehydrogenase-related//IPR016040; NAD(P)-binding domain//IPR029154; 3-hydroxyisobutyrate dehydrogenase, NAD-binding domain	0.112949	0.747825	*	-2.24177	6.19302e-18	Down	-1.06344	3.37124e-05	Down	0.150013	0.733855	*	0.694096	0.00475737	*	-1.11797	6.14607e-05	Down	1.85274	2.81858e-29	Up	-1.0778	8.95557e-11	Down	0.0226479	0.936211	*	-0.854577	2.95054e-11	*	-1.84039	3.49935e-50	Down	-0.979867	1.48055e-22	*	-0.767843	1.26039e-11	*	0.00479749	0.981214	*	0.0367775	0.929391	*	-0.988406	1.6187e-18	*
POX05768	hypothetical protein	-0.208542	0.714605	*	-0.711936	0.114948	*	0.173945	0.709065	*	0.22074	0.675332	*	0.430213	0.346562	*	-0.304352	0.548068	*	1.29496	4.47245e-06	Up	0.0344373	0.941738	*	-0.449444	0.326618	*	-0.128177	0.740665	*	0.505709	0.0978778	*	1.03298	0.000260486	Up	0.322261	0.33703	*	0.127139	0.756296	*	0.394747	0.379698	*	0.0426733	0.920263	*
POX05829	IPR002085; Alcohol dehydrogenase superfamily, zinc-type//IPR011032; GroES-like//IPR013149; Alcohol dehydrogenase, C-terminal//IPR013154; Alcohol dehydrogenase, N-terminal//IPR016040; NAD(P)-binding domain//IPR020843; Polyketide synthase, enoylreductase domain	0.220806	0.599388	*	-2.90808	8.04374e-15	Down	-1.58417	2.35836e-07	Down	-0.422648	0.410237	*	1.85245	2.70116e-09	Up	-0.666551	0.00145693	*	1.23675	5.6227e-40	Up	-0.894209	1.55331e-07	*	-0.53007	0.000618599	*	0.418789	0.000416178	*	-0.985769	1.70577e-11	*	-0.111799	0.506272	*	-1.49239	8.53241e-26	Down	-0.0806279	0.751761	*	0.638927	0.142549	*	-0.699078	0.0212151	*
POX05915	IPR003663; Sugar/inositol transporter//IPR005828; Major facilitator, sugar transporter-like//IPR005829; Sugar transporter, conserved site//IPR020846; Major facilitator superfamily domain	3.20161	1.75662e-39	Up	4.60738	1.04456e-75	Up	2.45966	7.70409e-22	Up	2.85517	6.44834e-27	Up	3.37169	4.3099e-36	Up	2.97282	2.4932e-50	Up	3.03314	2.84921e-210	Up	2.49936	1.92623e-92	Up	1.42993	8.95911e-30	Up	3.76919	5.45299e-75	Up	4.74779	3.77815e-264	Up	2.81471	2.60451e-100	Up	3.13061	1.3002e-94	Up	1.46028	2.72681e-18	Up	1.25405	0.000250158	Up	4.90433	0	Up
POX05916	Endo-beta-1'4-xylanase	4.98763	1.6325e-74	Up	6.73215	1.72496e-101	Up	0.58543	0.104167	*	2.09076	1.11328e-06	Up	2.13667	2.23574e-05	Up	2.93261	9.79294e-32	Up	5.28938	0	Up	-0.443683	0.0232676	*	0.478971	0.0219536	*	5.01278	8.62146e-56	Up	5.25758	0	Up	3.35473	1.37209e-194	Up	-0.348577	0.0238627	*	0.337485	0.0712701	*	1.38019	9.20451e-05	Up	4.90881	2.44881e-64	Up
POX06001	IPR002938; FAD-binding domain//IPR023753; FAD/NAD(P)-binding domain	-0.448917	0.554344	*	1.03085	0.081295	*	0.423581	0.558778	*	0.33939	0.64255	*	-0.717201	0.246985	*	0.327402	0.627707	*	4.85568	1.37977e-18	Up	-0.00455058	0.996262	*	0.0164825	0.980525	*	0.716209	0.402399	*	0.318822	0.571278	*	0.0396102	0.950975	*	-1.2076	0.0529101	*	-0.509761	0.340287	*	-0.0360598	0.959293	*	-1.21601	0.0418532	Down
POX06210	IPR001563; Peptidase S10, serine carboxypeptidase//IPR029058; Alpha/Beta hydrolase fold	-0.125136	0.681468	*	-0.72614	0.00373147	*	-0.468676	0.0463049	*	-0.279869	0.424774	*	1.51592	1.97687e-12	Up	-0.329707	0.26155	*	1.02769	2.64344e-20	Up	-0.429295	0.000483632	*	-0.376128	0.00117994	*	0.65301	6.05568e-11	*	-0.178424	0.13044	*	-0.189802	0.0794722	*	-0.312734	0.00533924	*	-0.126891	0.432489	*	0.485112	0.0487035	*	-0.499376	1.08233e-05	*
POX06227	IPR007905; Emopamil-binding protein	0.527626	0.0520538	*	0.402068	0.155361	*	0.340761	0.342631	*	0.436051	0.302381	*	-0.977641	4.74776e-07	*	0.14339	0.707032	*	1.11585	3.0835e-07	Up	0.00807097	0.980284	*	0.286148	0.297036	*	-0.435758	0.0653917	*	-0.153206	0.564402	*	-0.0353855	0.887614	*	-0.405107	0.0933386	*	0.154781	0.589413	*	-0.27988	0.270425	*	0.472884	0.0720727	*
POX06292	hypothetical protein	0.220071	0.327475	*	-0.73756	0.00326966	*	0.132566	0.611726	*	-0.153902	0.498809	*	0.0875025	0.544525	*	0.470317	0.122312	*	0.898115	1.42547e-09	*	0.417597	0.0164681	*	0.20504	0.329986	*	0.714228	3.59241e-06	*	0.926066	1.99725e-13	*	1.16178	3.85366e-17	Up	0.652509	4.57436e-07	*	0.73212	0.00083828	*	-0.408507	0.0410497	*	0.775595	9.12188e-08	*
POX06545	IPR001944; Glycoside hydrolase, family 35//IPR008979; Galactose-binding domain-like//IPR013781; Glycoside hydrolase, catalytic domain//IPR017853; Glycoside hydrolase superfamily//IPR018954; Beta-galactosidase, domain 2//IPR025300; Beta-galactosidase jelly roll domain//IPR025972; Beta-galactosidase, domain 3//IPR031330; Glycoside hydrolase 35, catalytic domain	-0.0454751	0.894622	*	1.94908	9.85366e-28	Up	-0.64764	0.000923311	*	-0.209276	0.36422	*	0.67615	0.000281158	*	-0.10012	0.752608	*	2.17994	3.2849e-33	Up	-0.564229	0.00359368	*	-0.364462	0.0701536	*	0.394462	0.0385364	*	0.418052	0.0151041	*	0.874894	1.89771e-09	*	-0.696846	2.04625e-05	*	-0.331329	0.0563885	*	-0.274639	0.211332	*	-0.0478977	0.80096	*
POX06569	IPR005198; Glycoside hydrolase, family 76//IPR008928; Six-hairpin glycosidase-like//IPR012341; Six-hairpin glycosidase//IPR014480; Mannan endo-1,6-alpha-mannosidase	0.690658	0.103874	*	1.99595	2.30285e-11	Up	-0.329904	0.495771	*	0.619869	0.180354	*	0.243493	0.623718	*	0.776261	0.0672106	*	2.58536	4.77351e-19	Up	-0.664568	0.205065	*	-0.219561	0.67825	*	-0.432603	0.368634	*	0.108128	0.807599	*	-0.166858	0.656779	*	-1.15757	0.00344089	Down	-0.543733	0.157672	*	-0.166397	0.734152	*	0.0665652	0.866642	*
POX06599	beta-xylosidase	3.30675	3.32171e-59	Up	7.81831	0	Up	0.5155	0.134204	*	3.31986	2.69905e-37	Up	-0.0465387	0.869905	*	2.82068	2.40823e-19	Up	8.41852	0	Up	0.455958	0.0204631	*	0.197604	0.415547	*	1.1822	1.74198e-08	Up	4.84777	2.08261e-203	Up	3.96907	2.39609e-268	Up	0.381168	0.0218525	*	0.328801	0.0987549	*	0.240393	0.663968	*	5.37158	2.76647e-194	Up
POX06600	beta-xylosidase	1.0188	2.38667e-08	Up	3.89037	3.13281e-63	Up	0.476058	0.0845863	*	1.22744	4.75885e-08	Up	-0.178583	0.470827	*	0.524258	0.0739974	*	5.46105	0	Up	0.241591	0.289029	*	-0.262646	0.283812	*	1.15965	2.32239e-08	Up	1.64411	4.55417e-33	Up	0.930236	1.81342e-15	*	0.261835	0.141931	*	-0.116691	0.529161	*	1.72133	5.52795e-14	Up	1.27878	2.0568e-18	Up
POX06601	Endo-beta-1'4-xylanase	1.57176	0.00343065	Up	7.24951	1.45791e-68	Up	1.66078	0.00330951	Up	1.59837	0.00335206	Up	-0.609116	0.473687	*	5.16008	1.09979e-27	Up	12.3866	1.01851e-176	Up	7.69064	1.9722e-73	Up	1.71333	1.8811e-05	Up	-2.1325	0.0393412	Down	8.26775	1.22086e-145	Up	6.89701	8.63784e-96	Up	6.51114	8.34647e-79	Up	-0.0443259	0.951157	*	-1.30688	0.0437626	Down	8.12527	3.74765e-141	Up
POX06610	IPR001563; Peptidase S10, serine carboxypeptidase//IPR018202; Peptidase S10, serine carboxypeptidase, active site//IPR029058; Alpha/Beta hydrolase fold	-0.447632	0.13719	*	1.00479	0.000333535	Up	-0.96573	0.000704249	*	-0.606562	0.135584	*	2.66091	1.18397e-16	Up	-0.248902	0.425208	*	1.18829	3.33293e-17	Up	-0.85811	1.98659e-06	*	-0.579483	0.000913654	*	4.26979	6.62165e-58	Up	-1.14168	3.98074e-20	Down	-0.405202	0.00106156	*	-1.50695	1.69161e-28	Down	-0.681242	6.09296e-07	*	3.24116	3.45689e-45	Up	-1.43245	6.25307e-10	Down
POX06689	Endo-beta-1'4-galactanase	-0.628785	0.00120531	*	0.103551	0.730767	*	-1.52261	5.42852e-21	Down	-0.214726	0.216388	*	4.40811	2.34113e-78	Up	0.0866731	0.813131	*	3.95962	3.17315e-170	Up	0.0080223	0.977556	*	0.0624804	0.820846	*	2.3525	4.45933e-22	Up	0.70952	8.46112e-07	*	1.77923	1.59736e-45	Up	0.157846	0.325588	*	-0.0946207	0.660669	*	0.931867	0.00314374	*	-0.024857	0.922231	*
POX06736	IPR002225; 3-beta hydroxysteroid dehydrogenase/isomerase//IPR016040; NAD(P)-binding domain	0.14534	0.583843	*	1.16321	9.26969e-09	Up	-0.0210968	0.951607	*	-0.128115	0.678617	*	0.801989	0.00030949	*	-0.474458	0.0167598	*	0.916038	4.54754e-12	*	-0.544596	0.00143108	*	-0.406438	0.0174385	*	1.21334	3.53554e-15	Up	0.452043	0.0014848	*	0.745436	2.70835e-09	*	-0.727519	2.25932e-06	*	-0.11179	0.554232	*	0.0387848	0.862392	*	-0.805626	1.73111e-05	*
POX06748	IPR002067; Mitochondrial carrier protein//IPR018108; Mitochondrial substrate/solute carrier//IPR023395; Mitochondrial carrier domain	0.499176	0.0705191	*	0.861885	8.6222e-07	*	0.404258	0.200542	*	0.294884	0.333917	*	-0.412654	5.9254e-05	*	1.21832	0.00028516	Up	1.87283	4.61312e-32	Up	1.10598	5.23314e-06	Up	0.92721	1.14244e-05	*	-0.698364	2.58433e-09	*	0.243605	0.0631841	*	1.07077	4.40964e-10	Up	1.69872	8.76101e-61	Up	0.982384	0.000933545	*	-1.13038	9.28369e-05	Down	1.0071	1.11439e-05	Up
POX06750	IPR011701; Major facilitator superfamily//IPR020846; Major facilitator superfamily domain	-0.239148	0.609926	*	-1.50996	0.000202008	Down	-0.899753	0.0170117	*	-0.521729	0.190795	*	5.19308	8.00363e-13	Up	-0.620601	0.0101087	*	1.34346	7.8475e-14	Up	-1.29599	7.92648e-10	Down	-0.645467	0.00028084	*	5.2284	2.02113e-29	Up	-0.0484707	0.843043	*	0.766743	1.06444e-07	*	-0.888127	5.03922e-06	*	0.145318	0.555304	*	1.03575	0.0420175	Up	-0.685243	2.35151e-05	*
POX06751	IPR000322; Glycoside hydrolase family 31//IPR011013; Galactose mutarotase-like domain//IPR017853; Glycoside hydrolase superfamily//IPR025887; Glycoside hydrolase family 31, N-terminal domain	-0.27819	0.352461	*	2.59869	2.85212e-24	Up	-1.1117	7.88842e-05	Down	0.20655	0.591319	*	2.65655	5.97035e-20	Up	-1.14431	0.000497462	Down	3.12145	7.51761e-121	Up	-1.34233	1.26611e-09	Down	-0.854747	0.000825893	*	1.89362	8.81709e-16	Up	-0.187904	0.300765	*	0.366694	0.0192513	*	-0.470105	0.0106646	*	-0.259227	0.261144	*	-0.85609	0.00644643	*	-1.35808	5.72408e-16	Down
POX06783	Endo-beta-1'4-xylanase	2.11933	8.28858e-51	Up	3.84956	4.40194e-74	Up	2.77021	1.44253e-33	Up	1.95116	1.77259e-17	Up	-1.45088	3.80447e-23	Down	3.22401	1.82631e-15	Up	7.88351	0	Up	5.42079	1.67499e-196	Up	1.47683	2.77777e-07	Up	-2.6014	1.14557e-39	Down	5.93131	2.36197e-236	Up	5.63058	0	Up	6.05887	0	Up	1.49068	1.9388e-10	Up	-1.9405	5.97371e-10	Down	5.96493	1.53188e-184	Up
POX06850	hypothetical protein	-0.0794792	0.834905	*	-0.120466	0.648157	*	0.0167269	0.956661	*	-0.10426	0.820965	*	0.111961	0.631932	*	0.450419	0.230636	*	0.80564	1.06419e-06	*	0.236962	0.247446	*	0.132649	0.578128	*	-0.0550506	0.802881	*	0.426234	0.0176307	*	0.464614	0.00657901	*	0.281311	0.137129	*	0.354397	0.179172	*	-0.263454	0.347868	*	0.204927	0.257187	*
POX06865	IPR006600; HTH CenpB-type DNA-binding domain//IPR007889; DNA binding HTH domain, Psq-type//IPR009057; Homeodomain-like	0.392791	0.0206825	*	-0.29328	0.290186	*	0.45911	0.0294924	*	0.247221	0.252224	*	-0.333769	0.0193614	*	0.314842	0.205589	*	1.35827	3.52724e-45	Up	0.829062	1.59473e-05	*	0.152157	0.21413	*	-0.435601	1.10916e-05	*	0.487097	2.28215e-06	*	0.666945	6.60028e-11	*	0.761823	5.21284e-16	*	0.394975	0.0082427	*	-0.156091	0.549844	*	-0.384561	0.00730678	*
POX06996	IPR003663; Sugar/inositol transporter//IPR005828; Major facilitator, sugar transporter-like//IPR005829; Sugar transporter, conserved site//IPR020846; Major facilitator superfamily domain	0.295271	0.345849	*	-0.218657	0.568953	*	-0.215964	0.526236	*	0.286492	0.46402	*	0.965541	0.000487731	*	-0.655084	0.0288365	*	3.12399	3.77142e-90	Up	-0.602871	0.00227623	*	-0.410173	0.0273842	*	1.07542	4.06687e-08	Up	-0.367167	0.0115398	*	-0.158342	0.284748	*	-1.07259	7.87502e-12	Down	-0.465569	0.0217789	*	0.835464	0.00427521	*	-0.26535	0.213454	*
POX06998	IPR008928; Six-hairpin glycosidase-like//IPR010905; Glycosyl hydrolase, family 88//IPR012341; Six-hairpin glycosidase	0.00778775	0.990155	*	-0.517469	0.298328	*	-0.444049	0.386867	*	0.199083	0.726853	*	0.0770197	0.87622	*	-0.56645	0.106094	*	3.20255	2.70977e-47	Up	-0.702496	0.0104554	*	-0.672546	0.00847796	*	1.13604	2.38571e-05	Up	-0.283754	0.124929	*	-0.80402	8.50552e-06	*	-1.00946	6.15242e-08	Down	-0.688029	0.000268496	*	1.18831	4.94341e-08	Up	-0.399736	0.118802	*
POX06999	IPR016624; Uncharacterised conserved protein UCP014753	-0.239795	0.405577	*	-0.277236	0.301341	*	-0.342874	0.186515	*	-0.144832	0.674434	*	0.237936	0.305478	*	-0.453734	0.0910381	*	2.23959	1.93408e-42	Up	-0.378396	0.0784742	*	-0.636887	0.000168075	*	0.741904	1.46193e-06	*	0.0602151	0.767826	*	-0.222855	0.186147	*	-0.972785	4.03401e-08	*	-0.509416	0.00549133	*	0.0748545	0.837042	*	-0.251211	0.0984822	*
POX07158	IPR002085; Alcohol dehydrogenase superfamily, zinc-type//IPR011032; GroES-like//IPR013149; Alcohol dehydrogenase, C-terminal//IPR013154; Alcohol dehydrogenase, N-terminal//IPR016040; NAD(P)-binding domain//IPR020843; Polyketide synthase, enoylreductase domain	0.300734	0.226609	*	-0.268153	0.397971	*	-0.561969	0.0111912	*	-0.213365	0.53879	*	1.07136	1.35459e-07	Up	-0.475288	0.00396084	*	0.618375	1.18126e-06	*	-0.547408	5.09769e-05	*	-0.387469	0.0230072	*	1.0476	1.53851e-20	Up	-0.242862	0.116473	*	0.480897	0.000249993	*	-1.14112	3.74455e-12	Down	-0.0618856	0.773371	*	-0.778424	0.0178391	*	-0.139384	0.473963	*
POX07164	IPR000652; Triosephosphate isomerase//IPR013785; Aldolase-type TIM barrel	0.631787	0.00219693	*	-0.745415	0.0118172	*	0.200647	0.477023	*	0.455746	0.0502358	*	0.28944	0.227651	*	0.0666823	0.780678	*	0.816808	8.9686e-08	*	-0.147069	0.477102	*	0.183791	0.461173	*	0.225109	0.205105	*	0.431856	0.00472435	*	0.277542	0.0533245	*	0.367514	0.00926162	*	0.191321	0.251511	*	-0.250911	0.259184	*	0.0935345	0.611286	*
POX07165	IPR003500; Sugar-phosphate isomerase, RpiB/LacA/LacB family//IPR011860; Ribose 5-phosphate isomerase	2.18836	3.58684e-22	Up	-2.95224	1.03835e-16	Down	1.63595	8.26567e-15	Up	0.571402	0.021478	*	1.19383	2.86358e-06	Up	1.22484	1.14937e-05	Up	2.19065	5.56747e-50	Up	0.878826	9.28714e-08	*	0.968744	2.90595e-10	*	1.99567	6.12702e-23	Up	0.0256271	0.891925	*	1.32583	4.17647e-30	Up	1.18549	3.66468e-23	Up	1.18144	5.09155e-17	Up	0.579117	0.0475267	*	0.687473	5.02882e-07	*
POX07371	IPR000209; Peptidase S8/S53 domain//IPR009020; Proteinase inhibitor, propeptide//IPR015366; Peptidase S53, propeptide//IPR030400; Sedolisin domain	0.0283726	0.93791	*	0.944333	3.2879e-05	*	-0.758872	0.000165048	*	0.683684	0.00583948	*	1.4268	7.39818e-16	Up	-0.322787	0.270124	*	3.32347	1.73393e-136	Up	0.516602	0.00137527	*	-0.317859	0.0638296	*	0.00638645	0.966995	*	0.384343	0.00143122	*	0.707864	2.10194e-11	*	-0.017338	0.906449	*	0.0860069	0.641281	*	-0.998967	0.000393297	*	0.366392	0.00429414	*
POX07373	Pectin	0.38105	0.632282	*	0.205425	0.826643	*	0.0371473	0.966833	*	0.830671	0.184901	*	0.638236	0.489118	*	0.295896	0.683087	*	1.71449	0.00192199	Up	0.150447	0.848579	*	-0.387786	0.452186	*	0.934238	0.318052	*	1.43167	0.00300341	Up	2.0416	1.74041e-05	Up	-1.68662	0.0334192	Down	0.121273	0.860591	*	0.415753	0.631232	*	-0.973988	0.178995	*
POX07441	beta-xylosidase	-0.0819667	0.774132	*	1.84094	1.36067e-24	Up	-0.234563	0.449596	*	-0.22535	0.550715	*	1.41564	1.72838e-13	Up	0.00265981	0.993848	*	2.95249	6.82479e-123	Up	-0.217822	0.294666	*	-0.0442359	0.863006	*	1.08505	4.09627e-12	Up	-1.3879	2.12552e-29	Down	-0.829564	1.64263e-11	*	-0.347283	0.00595603	*	-0.0232195	0.901621	*	0.742473	0.00128767	*	-0.594707	3.21446e-06	*
POX07457	hypothetical protein	-0.076608	0.753137	*	-1.47351	1.9814e-12	Down	-0.890696	0.000141114	*	-0.00980283	0.976123	*	1.60185	5.49668e-24	Up	-1.09009	0.00454043	Down	2.0536	2.69555e-91	Up	-1.0634	2.22931e-17	Down	-0.132828	0.63906	*	0.140107	0.186665	*	-0.345961	0.0246283	*	-0.15401	0.220473	*	-1.74367	7.10699e-32	Down	0.415411	0.066467	*	0.0268809	0.939272	*	-0.477364	0.459198	*
POX07535	Endo-beta-1'4-glucanase	1.05759	0.00107879	Up	3.33599	2.31885e-22	Up	0.75751	0.0273524	*	0.741809	0.072589	*	0.191091	0.644778	*	0.727113	0.0995543	*	8.16948	0	Up	0.738514	0.0025611	*	-0.127877	0.713694	*	-0.121318	0.667724	*	1.92049	3.6914e-34	Up	4.12667	9.53222e-168	Up	0.0910912	0.678663	*	0.0692991	0.79764	*	0.259318	0.435343	*	2.6457	2.75272e-73	Up
POX07536	beta-1'4-mannanase	3.26907	5.45102e-37	Up	-0.779018	0.0201084	*	0.0814415	0.881559	*	-0.144057	0.769742	*	2.31167	3.53498e-12	Up	3.51924	2.83439e-28	Up	1.22747	5.95166e-06	Up	0.0541924	0.872915	*	-0.0166215	0.970364	*	0.661877	0.0163163	*	5.05279	0	Up	0.203	0.280162	*	0.348687	0.0429693	*	-0.459226	0.0207419	*	0.938369	0.000789331	*	1.79441	4.22035e-28	Up
POX07780	IPR000383; Xaa-Pro dipeptidyl-peptidase-like domain//IPR005674; CocE/Serine esterase//IPR008979; Galactose-binding domain-like//IPR013736; Xaa-Pro dipeptidyl-peptidase, C-terminal//IPR029058; Alpha/Beta hydrolase fold	-0.0383825	0.959443	*	0.151294	0.798189	*	0.363344	0.495771	*	0.0279279	0.969787	*	-0.722493	0.100087	*	-0.433414	0.327126	*	5.69941	3.65673e-16	Up	-0.735513	0.0809574	*	-0.210214	0.650216	*	0.662183	0.129352	*	-0.509198	0.158073	*	-1.22991	0.000742327	Down	-1.10649	0.0053448	Down	-0.733234	0.0527445	*	1.10546	0.0110516	Up	-0.330512	0.336071	*
POX07782	IPR008775; Phytanoyl-CoA dioxygenase//IPR027443; Isopenicillin N synthase-like	0.314372	0.300329	*	-2.37981	2.8309e-09	Down	-0.831003	0.00747402	*	-0.182271	0.665001	*	0.522134	0.110636	*	-0.488774	0.0668405	*	7.06704	3.32211e-44	Up	-0.802383	0.0043537	*	-0.367082	0.123383	*	0.824442	0.000338626	*	-0.590729	0.016838	*	0.564324	0.00848469	*	-0.549651	0.0295092	*	0.109718	0.732031	*	-0.556689	0.192115	*	-0.319871	0.221249	*
POX07783	IPR005829; Sugar transporter, conserved site//IPR011701; Major facilitator superfamily//IPR020846; Major facilitator superfamily domain	-0.250729	0.576584	*	-0.485346	0.29578	*	-0.63107	0.138138	*	-1.1986	0.00408457	Down	1.91615	1.00586e-05	Up	-0.737836	0.0202108	*	4.77803	9.10555e-93	Up	-0.80341	0.00404437	*	-0.401503	0.167652	*	2.87942	4.82802e-16	Up	-0.349941	0.101796	*	0.0342869	0.884048	*	-1.41242	7.07546e-10	Down	-0.271829	0.249458	*	1.35638	0.000295619	Up	-1.11048	8.82563e-06	Down
POX07788	IPR006096; Glutamate/phenylalanine/leucine/valine dehydrogenase, C-terminal//IPR016040; NAD(P)-binding domain//IPR016210; NAD-dependent glutamate dehydrogenase, eukaryotes	0.430986	0.146934	*	-1.20219	2.69603e-06	Down	-0.155977	0.494551	*	-0.476597	0.00486364	*	-0.78721	6.81963e-06	*	0.360886	0.215315	*	2.68354	7.27981e-59	Up	0.0194658	0.958921	*	0.72932	0.111097	*	-0.41445	0.00530093	*	-1.83139	6.81486e-37	Down	0.235921	0.0855023	*	0.605553	5.12721e-06	*	0.115308	0.536604	*	0.532942	0.0822709	*	0.501777	0.00108677	*
POX07802	IPR001362; Glycoside hydrolase, family 32//IPR011040; Sialidases//IPR013148; Glycosyl hydrolase family 32, N-terminal//IPR013189; Glycosyl hydrolase family 32, C-terminal//IPR013320; Concanavalin A-like lectin/glucanase domain//IPR023296; Glycosyl hydrolase, five-bladed beta-propellor domain	-0.23741	0.6132	*	0.188576	0.655444	*	-0.226608	0.622527	*	-0.427294	0.402467	*	0.673887	0.0699638	*	-0.880753	0.000233289	*	3.58343	6.80909e-142	Up	-1.17355	5.81458e-15	Down	-0.616269	7.15695e-05	*	0.901076	2.21154e-10	*	-0.179483	0.452827	*	1.76821	1.04779e-25	Up	-0.814533	1.68883e-05	*	-0.407799	0.064314	*	0.074947	0.814911	*	-0.184262	0.251315	*
POX07890	Pectate	0.295699	0.0891111	*	-0.340964	0.113307	*	-0.045048	0.865212	*	0.361352	0.064066	*	0.838527	4.96077e-07	*	0.0036806	0.988345	*	0.75382	2.99883e-07	*	-0.878537	2.50986e-07	*	-0.293696	0.0906978	*	0.326175	0.0442199	*	-0.418277	0.0126385	*	-0.510431	0.00566606	*	-1.34189	5.74841e-14	Down	0.110578	0.589413	*	1.27994	1.39019e-06	Up	-0.367158	0.116504	*
POX07891	beta-xylosidase	0.304819	0.10439	*	3.85617	7.99144e-115	Up	0.27866	0.304686	*	0.823401	3.5773e-05	*	-0.0685508	0.656077	*	0.346642	0.0526419	*	5.60552	0	Up	-0.129043	0.607861	*	-0.0805187	0.720215	*	-1.19506	1.98065e-23	Down	0.90118	2.55296e-10	*	0.721238	2.33682e-07	*	0.0552335	0.741468	*	0.419392	0.0105156	*	-0.720711	0.00242524	*	1.27336	3.51166e-25	Up
POX07900	IPR001139; Glycoside hydrolase, family 30//IPR013780; Glycosyl hydrolase, family 13, all-beta//IPR013781; Glycoside hydrolase, catalytic domain//IPR017853; Glycoside hydrolase superfamily	-0.264437	0.357547	*	2.15216	9.0068e-19	Up	-1.38998	3.1017e-10	Down	-0.45903	0.130522	*	2.25007	2.40027e-25	Up	-0.658046	0.00332917	*	2.93222	1.25719e-109	Up	-0.657154	1.15479e-05	*	-0.520811	1.4869e-05	*	1.88033	3.7445e-42	Up	-0.730858	8.85122e-12	*	0.440155	3.45265e-06	*	-0.700332	3.41862e-10	*	0.220778	0.199744	*	0.29355	0.485904	*	-0.654979	0.00293978	*
POX07932	Pectin	1.01546	0.000888041	Up	3.1459	2.75064e-24	Up	0.209532	0.633621	*	0.772294	0.0157192	*	-2.0724	1.77026e-18	Down	1.11718	0.00643702	Up	5.79186	2.92516e-261	Up	2.01696	1.56208e-19	Up	0.109101	0.739656	*	-2.23937	4.48283e-33	Down	0.910731	1.09086e-13	*	3.28708	4.84083e-247	Up	0.896072	2.38303e-11	*	0.414561	0.016422	*	-0.590306	0.0478005	*	-0.64299	0.0134333	*
POX07975	IPR000742; EGF-like domain//IPR013032; EGF-like, conserved site	0.242494	0.261393	*	1.32997	1.05747e-08	Up	0.314411	0.140682	*	0.521944	0.0108011	*	-0.845022	1.58859e-06	*	0.428185	0.177252	*	1.9622	6.0875e-58	Up	1.27155	1.33251e-21	Up	0.0122683	0.959713	*	-0.12682	0.401292	*	1.59033	1.09159e-36	Up	1.27484	8.94319e-32	Up	0.732247	3.30731e-10	*	0.260979	0.086761	*	-0.436691	0.00801345	*	1.37297	2.95959e-16	Up
POX08114	IPR011701; Major facilitator superfamily//IPR020846; Major facilitator superfamily domain	-0.137218	0.877302	*	0.188784	0.89115	*	-0.322575	0.699792	*	0.0242357	0.976554	*	-0.12085	0.927821	*	-0.537876	0.43748	*	4.08301	3.88729e-15	Up	-0.160357	0.849639	*	-0.220107	0.69934	*	-0.104894	0.911278	*	-0.195539	0.818762	*	-0.513528	0.5108	*	-0.621354	0.452419	*	-0.576119	0.339625	*	0.249534	0.811633	*	-1.13675	0.0388045	Down
POX08307	IPR006913; Glutathione-dependent formaldehyde-activating enzyme/centromere protein V//IPR011057; Mss4-like	0.0118526	0.966418	*	0.864548	7.44116e-05	*	-1.24008	1.63732e-15	Down	0.324162	0.130577	*	1.45717	1.97229e-23	Up	-0.570677	0.125372	*	1.62284	7.80379e-21	Up	-0.559855	0.0146785	*	-0.0203428	0.945259	*	4.51789	2.80581e-123	Up	-1.12532	2.89639e-20	Down	1.27327	3.67681e-32	Up	-1.12055	8.64852e-24	Down	-0.134329	0.502536	*	3.63838	5.16526e-70	Up	-3.36661	1.49121e-63	Down
POX08371	IPR000209; Peptidase S8/S53 domain//IPR009020; Proteinase inhibitor, propeptide//IPR015366; Peptidase S53, propeptide//IPR023828; Peptidase S8, subtilisin, Ser-active site//IPR030400; Sedolisin domain	-0.28064	0.457271	*	1.57577	1.62523e-07	Up	-1.66068	1.35054e-08	Down	0.210309	0.637789	*	1.29419	7.28214e-06	Up	-0.895283	4.90728e-05	*	3.00083	1.21969e-102	Up	-0.63596	0.000449778	*	0.355339	0.0522603	*	2.12595	8.88433e-39	Up	-1.95754	1.00902e-64	Down	-0.255774	0.0223641	*	-1.90934	4.53429e-31	Down	0.32709	0.0390191	*	2.41124	2.49704e-40	Up	-0.819285	0.232675	*
POX08418	IPR002018; Carboxylesterase, type B//IPR019826; Carboxylesterase type B, active site//IPR029058; Alpha/Beta hydrolase fold	-0.558998	0.0247935	*	-1.59822	6.02874e-09	Down	-0.774767	0.00161571	*	-0.507265	0.0604344	*	1.69853	1.55946e-12	Up	-0.0951924	0.75131	*	1.60062	4.03654e-35	Up	0.286003	0.134482	*	-0.22191	0.240758	*	1.41923	4.53481e-21	Up	-0.30131	0.0666342	*	-0.540414	5.83947e-06	*	-0.346827	0.0268639	*	-0.956123	6.67766e-10	*	1.51991	9.19e-12	Up	-0.504585	0.0100555	*
POX08631	hypothetical protein	0.332119	0.621388	*	1.17228	0.389001	*	0.248697	0.730062	*	0.19744	0.748256	*	-1.36594	0.251312	*	0.326203	0.432787	*	1.83796	0.0321277	Up	0.565601	0.301802	*	0.0664043	0.704967	*	-1.20748	0.305803	*	0.688423	0.374352	*	0.0702357	0.938521	*	-0.0570892	0.953283	*	-0.06428	0.916908	*	0.442775	0.681792	*	0.373222	0.685953	*
POX08663	IPR004183; Extradiol ring-cleavage dioxygenase, class III enzyme, subunit B//IPR014436; Extradiol aromatic ring-opening dioxygenase, DODA type	0.0890449	0.817365	*	-2.70302	2.15885e-20	Down	-0.276312	0.346323	*	0.153493	0.687004	*	2.5803	2.13826e-22	Up	-0.127391	0.648055	*	1.1187	4.2548e-07	Up	-0.581018	0.000175139	*	-0.400733	0.00124962	*	2.52455	4.2747e-49	Up	-0.0716321	0.652062	*	0.433305	1.45154e-05	*	-0.210719	0.0765187	*	0.000479071	0.997968	*	0.581027	0.0942794	*	0.00501224	0.976682	*
POX08783	IPR003663; Sugar/inositol transporter//IPR005828; Major facilitator, sugar transporter-like//IPR005829; Sugar transporter, conserved site//IPR020846; Major facilitator superfamily domain	-0.390762	0.541784	*	2.94671	1.84216e-32	Up	-0.773837	0.0525896	*	-0.533495	0.184705	*	0.0875961	0.802247	*	0.73368	0.0459643	*	6.65602	0	Up	-0.435472	0.165437	*	1.13513	1.77784e-05	Up	1.59375	9.56081e-08	Up	-2.53584	1.81695e-45	Down	4.45981	2.77285e-204	Up	-1.10146	2.96439e-12	Down	0.873789	5.24649e-11	*	0.624357	0.00251665	*	-0.266887	0.550367	*
POX08785	Rhamnogalacturonan	1.55607	4.30295e-09	Up	-0.400679	0.431642	*	0.828305	0.00905175	*	1.15321	0.000266689	Up	2.52375	1.16408e-06	Up	2.12825	2.9987e-14	Up	3.84224	1.66152e-108	Up	2.01008	2.82309e-19	Up	0.86853	0.000108367	*	2.89377	5.84867e-10	Up	2.67114	2.64919e-32	Up	2.80828	3.57275e-38	Up	1.75265	1.0199e-11	Up	0.882008	0.00784958	*	0.902617	0.0664468	*	1.76107	1.57152e-18	Up
POX08818	hypothetical protein	-0.345481	0.374646	*	-0.271647	0.473271	*	-0.391215	0.292013	*	-0.624687	0.210213	*	1.12835	0.000810681	Up	-0.166416	0.74129	*	2.08166	4.77311e-20	Up	-0.871252	0.00211784	*	-0.34925	0.267429	*	0.47164	0.119311	*	-0.220553	0.358785	*	0.775936	3.94755e-06	*	-0.851868	0.000389969	*	-0.371461	0.136544	*	0.567659	0.140806	*	-0.454348	0.129476	*
POX08882	beta-glucosidase	-0.944266	0.000102483	*	0.421091	0.228557	*	-1.46605	2.94372e-11	Down	-1.09225	1.25423e-05	Down	2.07748	3.57017e-20	Up	-1.07148	3.4723e-05	Down	0.663705	3.16913e-06	*	-1.22189	1.06166e-11	Down	-0.939221	4.18087e-08	*	1.23185	7.44328e-12	Up	-0.37109	0.0201123	*	-0.21209	0.189239	*	-0.936737	1.75205e-08	*	-0.819307	8.56335e-06	*	0.0659816	0.818823	*	-0.42573	0.0222483	*
POX08990	Endo-beta-1'4-xylanase	1.39667	6.0032e-08	Up	5.81987	2.25414e-87	Up	0.20409	0.63185	*	0.641745	0.103097	*	-0.851631	0.00338044	*	1.12415	0.00191403	Up	8.49358	0	Up	0.856961	0.00339712	*	0.481155	0.140472	*	0.138441	0.74746	*	0.924031	3.7948e-06	*	2.24576	9.24983e-27	Up	0.17138	0.506285	*	0.300964	0.382222	*	0.539643	0.315054	*	1.64616	1.97893e-18	Up
POX09085	alpha-galactosidase	1.4481	7.39469e-13	Up	6.26517	7.51321e-205	Up	0.377506	0.212689	*	0.965181	5.56878e-05	*	0.775524	0.000418504	*	3.67594	2.38455e-31	Up	9.0412	0	Up	2.79513	7.03494e-30	Up	0.90862	7.01796e-05	*	-1.2355	8.12374e-08	Down	4.97957	4.24319e-286	Up	5.60857	0	Up	1.43701	1.11522e-13	Up	-0.0443782	0.894569	*	-0.525288	0.0796826	*	4.3036	6.39583e-93	Up
POX09092	IPR021102; Peptide-N4-(N-acetyl-beta-glucosaminyl)asparagine amidase A	-1.41807	2.03385e-15	Down	-1.56853	6.43117e-09	Down	-2.323	4.92463e-30	Down	-0.115909	0.699779	*	4.5032	2.46585e-61	Up	-1.13406	0.000290122	Down	2.64948	1.187e-48	Up	-1.36988	4.30246e-06	Down	-0.411439	0.232287	*	1.38329	1.23425e-05	Up	-1.16747	0.000191255	Down	0.315276	0.227794	*	-2.33437	3.15247e-09	Down	0.595936	0.0299021	*	0.0733122	0.847272	*	-2.14311	5.9283e-09	Down
POX09105	IPR001395; Aldo/keto reductase/potassium channel subunit beta//IPR023210; NADP-dependent oxidoreductase domain	-1.61704	0.000190761	Down	-0.281781	0.64118	*	-1.89731	9.53398e-05	Down	-1.27149	0.0232849	Down	0.779566	0.126543	*	0.530571	0.419383	*	1.06209	0.00129136	Up	-0.89474	0.0856854	*	-0.59188	0.138069	*	1.17669	0.0112599	Up	0.84403	0.000743528	*	-0.750053	0.0197563	*	-2.54681	2.28848e-09	Down	-0.590812	0.179461	*	-0.324886	0.591377	*	-0.601802	0.116085	*
POX09137	Feruloyl	2.2719	4.83623e-14	Up	4.35391	1.79602e-65	Up	2.92753	2.17427e-26	Up	1.60826	0.00128519	Up	1.65592	6.38446e-07	Up	1.28911	0.00521755	Up	6.77805	0	Up	2.36475	4.13055e-32	Up	0.156858	0.5422	*	1.5087	2.26474e-10	Up	2.34824	3.07612e-47	Up	0.696591	1.69766e-06	*	0.393022	0.00862442	*	-0.307846	0.0847672	*	1.77213	2.5681e-15	Up	2.07578	5.05023e-30	Up
POX09258	IPR008928; Six-hairpin glycosidase-like//IPR012341; Six-hairpin glycosidase//IPR012878; Beta-L-arabinofuranosidase, GH127	0.30073	0.656535	*	5.05236	1.84814e-63	Up	-0.128531	0.852935	*	0.674328	0.190831	*	3.63457	5.91414e-05	Up	0.962849	0.00601156	*	7.22672	0	Up	1.78159	3.01028e-11	Up	0.688158	0.0253027	*	2.79947	5.81085e-08	Up	2.36977	5.9206e-28	Up	5.25475	3.58794e-214	Up	2.2831	8.81625e-21	Up	0.430675	0.199954	*	0.643755	0.143537	*	1.68506	2.47482e-07	Up
POX09289	IPR022234; Protein of unknown function DUF3759	0.0982212	0.758529	*	0.396355	0.124182	*	-0.625324	0.00964553	*	-0.100744	0.836252	*	-0.898945	2.79888e-05	*	0.0449651	0.772204	*	0.978666	5.16932e-17	*	0.222812	0.112859	*	-0.228231	0.0729904	*	-0.587593	2.1364e-10	*	0.404389	0.000422972	*	1.11725	1.18234e-33	Up	0.370743	0.000388194	*	-0.0205266	0.916058	*	-1.27471	0.000152518	Down	1.15185	6.13672e-06	Up
POX09299	IPR005592; Mono-/di-acylglycerol lipase, N-terminal	0.124108	0.68513	*	-4.9018	2.55996e-37	Down	-1.35151	3.44362e-10	Down	-0.267801	0.621758	*	6.48374	4.4305e-55	Up	-0.25223	0.430435	*	3.49893	3.73552e-74	Up	-0.44149	0.0923942	*	0.0495093	0.879772	*	3.22152	1.17282e-46	Up	-0.838322	0.000135759	*	3.8149	6.69222e-90	Up	-0.310391	0.165779	*	-0.17781	0.562193	*	-0.871714	0.0130616	*	-0.603038	0.452874	*
POX09448	IPR001223; Glycoside hydrolase family 18, catalytic domain//IPR001579; Glycoside hydrolase, chitinase active site//IPR011583; Chitinase II//IPR013781; Glycoside hydrolase, catalytic domain//IPR017853; Glycoside hydrolase superfamily//IPR029070; Chitinase insertion domain	-0.206617	0.828059	*	0.206082	0.871934	*	-0.0738876	0.94106	*	-0.255035	0.766859	*	0.366017	0.762735	*	0.345675	0.416184	*	2.70764	0.000997658	Up	0.184945	0.626143	*	0.609835	0.0817295	*	-2.60736	0.0262229	Down	0.00292605	0.997499	*	1.35267	0.0729797	*	0.0804728	0.914774	*	0.193229	0.651891	*	-0.608362	0.554026	*	-0.390164	0.631154	*
POX09459	IPR023578; Ras guanine nucleotide exchange factor domain	0.230553	0.781762	*	0.117609	0.940027	*	0.591372	0.472533	*	0.165366	0.8091	*	0.930274	0.400827	*	0.39598	0.47172	*	3.58351	7.08557e-07	Up	0.039708	0.943062	*	0.143519	0.670861	*	-0.145911	0.907867	*	0.0153276	0.989457	*	1.13978	0.134349	*	-0.0399971	0.966869	*	-0.310813	0.410259	*	0.762901	0.383087	*	-0.292451	0.700281	*
POX09498	IPR005828; Major facilitator, sugar transporter-like//IPR020846; Major facilitator superfamily domain	2.12061	1.46119e-11	Up	2.65402	1.03145e-38	Up	1.63137	2.5512e-06	Up	0.921087	0.000256817	*	0.325685	0.220904	*	0.959951	2.62411e-05	*	4.01553	1.28958e-164	Up	1.01094	2.5417e-08	Up	0.621673	0.00142478	*	0.619283	0.0063268	*	2.18698	6.91189e-73	Up	2.48324	2.58665e-100	Up	2.28371	4.54964e-53	Up	1.2231	5.35634e-08	Up	0.410805	0.0672978	*	1.2252	1.00295e-16	Up
POX09499	IPR001362; Glycoside hydrolase, family 32//IPR013148; Glycosyl hydrolase family 32, N-terminal//IPR013189; Glycosyl hydrolase family 32, C-terminal//IPR013320; Concanavalin A-like lectin/glucanase domain//IPR023296; Glycosyl hydrolase, five-bladed beta-propellor domain	1.30392	1.74673e-08	Up	2.89096	4.6525e-43	Up	-0.0901934	0.79127	*	0.907453	1.90718e-05	*	1.63693	8.2666e-10	Up	1.19963	0.00021164	Up	4.4402	1.07708e-156	Up	1.27156	1.63989e-08	Up	1.07458	2.97622e-07	Up	0.454585	0.167471	*	1.79572	8.66335e-37	Up	0.489777	0.00133745	*	1.70558	2.60285e-35	Up	0.960385	4.79203e-07	*	1.67282	8.566e-13	Up	0.850534	1.48978e-09	*
POX09548	hypothetical protein	0.287992	0.693258	*	0.767351	0.576661	*	0.0509842	0.94562	*	0.0697699	0.925046	*	0.257674	0.83611	*	0.121931	0.850984	*	2.1241	0.00548393	Up	-0.0620501	0.938217	*	-0.13602	0.710178	*	1.2675	0.29722	*	-0.536154	0.495203	*	0.667351	0.384609	*	-0.684754	0.443083	*	-0.42314	0.442917	*	1.01815	0.312359	*	-0.434316	0.63098	*
POX09566	hypothetical protein	0.144404	0.872467	*	-1.04064	0.305197	*	0.107595	0.905801	*	0.138307	0.884388	*	0.287906	0.761252	*	0.0562257	0.94266	*	1.34338	0.0268443	Up	-0.524369	0.495513	*	0.111543	0.859846	*	0.365481	0.708599	*	-1.4634	0.0199922	Down	0.680328	0.186213	*	-1.70269	0.0172094	Down	-0.651417	0.246957	*	1.22763	0.132067	*	-0.312665	0.738881	*
POX09615	hypothetical protein	0.0848538	0.903338	*	2.62893	1.21365e-13	Up	-0.267863	0.669343	*	-0.419935	0.504646	*	-0.789187	0.0773172	*	0.624229	0.0272793	*	1.25864	1.45202e-05	Up	0.586365	0.0212634	*	0.00136513	0.998643	*	2.40494	1.21659e-10	Up	0.347134	0.283876	*	0.858867	5.72489e-05	*	0.568839	0.0196024	*	-0.379544	0.206859	*	0.637065	0.0741285	*	0.131354	0.688774	*
POX09683	hypothetical protein	NA	NA	NA	NA	NA	NA	NA	NA	NA	NA	NA	NA	NA	NA	NA	NA	NA	NA	0.291753	0.618838	*	NA	NA	NA	NA	NA	NA	NA	NA	NA	NA	NA	NA	0.234356	0.598404	*	NA	NA	NA	NA	NA	NA	NA	NA	NA	NA	NA	NA
POX09701	IPR000873; AMP-dependent synthetase/ligase//IPR001242; Condensation domain//IPR006162; Phosphopantetheine attachment site//IPR009081; Acyl carrier protein-like//IPR010071; Amino acid adenylation domain//IPR013216; Methyltransferase type 11//IPR020806; Polyketide synthase, phosphopantetheine-binding domain//IPR020845; AMP-binding, conserved site//IPR025110; AMP-binding enzyme C-terminal domain//IP…	1.34404	5.84227e-16	Up	1.92012	7.64287e-20	Up	0.412802	0.0338597	*	-0.54545	0.00408457	*	-0.778169	1.40942e-05	*	0.241506	0.320113	*	4.35158	1.41002e-127	Up	-0.711591	2.57477e-05	*	-0.501003	0.00354809	*	-2.20122	8.26479e-59	Down	0.0287881	0.875755	*	2.39789	9.05363e-89	Up	-0.440013	0.00242468	*	-0.0801982	0.729772	*	-3.20842	2.9031e-69	Down	0.863692	0.00140814	*
POX09814	hypothetical protein	-0.0493749	0.957491	*	0.0138862	0.988582	*	0.402497	0.558778	*	0.337888	0.64945	*	0.197008	0.799873	*	-0.240144	0.745221	*	2.21251	4.11824e-05	Up	-0.636813	0.395235	*	-0.020006	0.978078	*	0.226026	0.832418	*	0.230557	0.78811	*	2.71103	5.33483e-07	Up	-0.693685	0.43893	*	-0.297756	0.630532	*	-0.0949157	0.937844	*	-0.556124	0.395509	*
POX09821	IPR002921; Fungal lipase-like domain//IPR029058; Alpha/Beta hydrolase fold	0.222836	0.431024	*	-4.89076	1.9808e-50	Down	-1.29778	1.78171e-09	Down	-0.283647	0.576513	*	5.87191	1.27325e-21	Up	-0.10767	0.767691	*	3.48023	7.30069e-82	Up	-0.387082	0.133791	*	0.11557	0.70383	*	3.00186	5.51896e-51	Up	-0.694661	0.00157674	*	3.9031	1.43025e-96	Up	-0.0722911	0.768023	*	-0.103614	0.746328	*	-0.879196	0.00871141	*	-0.507813	0.532829	*
POX09825	hypothetical protein	-0.145066	0.705951	*	0.0566697	0.966441	*	-0.176502	0.681461	*	0.0188131	0.971092	*	0.485329	0.602979	*	-0.11587	0.691893	*	1.36943	0.12539	*	-0.156722	0.671519	*	0.113163	0.708786	*	0.468658	0.629297	*	NA	NA	NA	1.45768	0.0454825	Up	0.32573	0.552538	*	NA	NA	NA	NA	NA	NA	NA	NA	NA
POX09829	hypothetical protein	-0.203424	0.805204	*	1.67898	6.44582e-06	Up	-0.675654	0.214359	*	-0.33767	0.588226	*	-0.955127	0.012992	*	-0.684123	0.0345724	*	1.66964	1.10977e-14	Up	-1.69333	4.58568e-09	Down	-0.925356	0.00191955	*	3.01333	2.4483e-20	Up	-0.0361867	0.866276	*	1.54036	4.43871e-23	Up	-0.839694	7.53586e-06	*	0.0854668	0.731481	*	0.666116	0.021095	*	-0.901488	0.000467561	*
[truncated: 12 more columns]
