# Supplementary material for: Weighted Gene Co-expression Network Analysis Identifies Critical Genes for the Production of Cellulase and Xylanase in Penicillium oxalicum
Source: Front Microbiol. 2020 Mar 27;11:520. doi: 10.3389/fmicb.2020.00520 (PMC7118919; doi:10.3389/fmicb.2020.00520)
Supplement: Supplementary file 7 [file Table_6.XLSX]

## Sheet: CAZY, TFs
Supplementary Table S6. List of common DEGs encoding putative CAZymes, TFs, transporters and GPCRs.
GeneID	Putative function	CAZyme family	IPR_define	AV				WB				MC				HEC				GLU
				4 h	12 h	24 h	48 h	4 h	12 h	24 h	48 h	4 h	12 h	24 h	48 h	4 h	12 h	24 h	48 h	4 h	12 h	24 h	48 h
POX00006	putative beta-xylosidase/alpha-L-arabinofuranosidase	GH43	IPR006710; Glycoside hydrolase, family 43//IPR013320; Concanavalin A-like lectin/glucanase domain//IPR023296; Glycosyl hydrolase, five-bladed beta-propellor domain	+	+	+	+	+	+	+	*	*	*	–	–	+	*	*	*	+	*	–	*
POX00007	putative beta-xylosidase	GH3;AA5	IPR001764; Glycoside hydrolase, family 3, N-terminal//IPR002772; Glycoside hydrolase family 3 C-terminal domain//IPR002889; Carbohydrate-binding WSC//IPR013994; Carbohydrate-binding WSC, subgroup//IPR017853; Glycoside hydrolase superfamily//IPR026892; Glycoside hydrolase family 3	+	*	+	+	+	+	*	*	*	–	–	–	*	*	*	*	*	+	*	*
POX00008	putative exo-alpha-L-1,5-arabinanase	GH33;GH93	IPR011040; Sialidases	+	+	+	+	+	+	+	+	*	–	–	–	*	*	*	*	*	+	*	*
POX00050	hypothetical protein	CE10	IPR002018; Carboxylesterase, type B//IPR019819; Carboxylesterase type B, conserved site//IPR019826; Carboxylesterase type B, active site//IPR029058; Alpha/Beta hydrolase fold	*	*	–	*	–	*	*	*	–	–	–	*	*	*	*	*	+	+	*	*
POX00053	putative alpha-mannosidase	GH92	IPR005887; Alpha-1,2-mannosidase, putative//IPR008928; Six-hairpin glycosidase-like//IPR012939; Glycosyl hydrolase family 92//IPR014718; Glycoside hydrolase-type carbohydrate-binding, subgroup	*	–	–	–	–	*	*	*	–	–	–	–	–	*	*	*	+	+	+	+
POX00063	endo-1,4-beta-xylanase	CBM1;GH10	IPR000254; Cellulose-binding domain, fungal//IPR001000; Glycoside hydrolase, family 10//IPR013781; Glycoside hydrolase, catalytic domain//IPR017853; Glycoside hydrolase superfamily//IPR031158; Glycosyl hydrolases family 10, active site	+	+	+	+	+	+	+	+	+	+	+	+	+	+	+	+	+	*	*	*
POX00067	peroxiredoxin	AA2	IPR002016; Haem peroxidase, plant/fungal/bacterial//IPR002207; Plant ascorbate peroxidase//IPR010255; Haem peroxidase//IPR019794; Peroxidase, active site	*	*	*	–	–	*	*	*	*	*	*	*	*	*	*	*	+	+	*	*
POX00089	putative chitinase	GH18	IPR001223; Glycoside hydrolase family 18, catalytic domain//IPR001579; Glycoside hydrolase, chitinase active site//IPR011583; Chitinase II//IPR013781; Glycoside hydrolase, catalytic domain//IPR017853; Glycoside hydrolase superfamily//IPR029070; Chitinase insertion domain	*	*	–	–	–	*	–	–	*	+	+	–	*	*	+	*	+	+	+	+
POX00105	putative exo-beta-1,3-glucanase	GH55	IPR011050; Pectin lyase fold/virulence factor//IPR012334; Pectin lyase fold//IPR024535; Pectate lyase superfamily protein	*	*	–	–	–	*	–	*	*	*	*	*	*	*	+	*	+	+	+	+
POX00144	hypothetical protein	AA7	IPR006094; FAD linked oxidase, N-terminal//IPR012951; Berberine/berberine-like//IPR016166; FAD-binding, type 2//IPR016169; CO dehydrogenase flavoprotein-like, FAD-binding, subdomain 2	+	+	*	*	+	*	+	*	+	+	+	*	*	*	*	*	*	*	*	*
POX00145	putative alpha, alpha-trehalose-phosphate synthase [UDP-forming]	GT20	IPR001830; Glycosyl transferase, family 20//IPR012766; Alpha,alpha-trehalose-phosphate synthase	*	*	*	+	*	*	*	*	*	*	*	*	*	*	*	*	–	–	*	*
POX00197	putative feruloyl esterase	CE1	IPR029058; Alpha/Beta hydrolase fold	*	*	*	*	*	–	*	*	*	*	*	*	*	*	*	*	*	–	*	*
POX00209	putative exo-beta-1,3-glucanase	GH17	IPR013781; Glycoside hydrolase, catalytic domain//IPR017853; Glycoside hydrolase superfamily	*	*	*	*	+	*	*	–	*	*	*	*	*	*	*	*	*	+	*	+
POX00251	putative alpha, alpha-trehalase	GH37	IPR001661; Glycoside hydrolase, family 37//IPR008928; Six-hairpin glycosidase-like//IPR011120; Neutral trehalase Ca2+ binding//IPR018232; Glycoside hydrolase, family 37, conserved site	*	*	*	*	*	*	*	–	*	*	+	*	*	*	*	*	*	*	*	*
POX00266	putative glycosyl transferase	GT28	IPR007235; Glycosyl transferase, family 28, C-terminal	*	*	*	*	*	*	*	*	*	*	*	*	*	*	*	*	*	+	*	*
POX00347	hypothetical protein	CBM21	IPR005036; CBM21 (carbohydrate binding type-21) domain	*	*	*	*	*	*	*	*	*	*	*	–	*	*	*	*	–	*	*	*
POX00402	putative Dol-P-Man: alpha-1,6-mannosyltransferase	GT76	IPR007315; GPI mannosyltransferase 2	*	*	*	*	+	*	*	*	*	*	*	+	*	*	*	*	*	*	*	*
POX00511	hypothetical protein	GT41	IPR001440; Tetratricopeptide repeat 1//IPR011990; Tetratricopeptide-like helical domain//IPR013026; Tetratricopeptide repeat-containing domain//IPR019734; Tetratricopeptide repeat//IPR021183; N-terminal acetyltransferase A, auxiliary subunit	*	*	*	*	*	*	*	*	*	*	*	*	*	*	*	*	–	*	*	*
POX00617	putative beta-galactosidase	GH2	IPR006102; Glycoside hydrolase, family 2, immunoglobulin-like beta-sandwich//IPR006103; Glycoside hydrolase family 2, catalytic domain//IPR006104; Glycosyl hydrolases family 2, sugar binding domain//IPR008979; Galactose-binding domain-like//IPR013781; Glycoside hydrolase, catalytic domain//IPR013812; Glycoside hydrolase, family 2/20, immunoglobulin-like beta-sandwich domain//IPR017853; Glycoside …	*	*	*	*	–	*	–	*	*	*	–	–	*	*	*	*	+	+	*	*
POX00694	putative chitosanase	GH75	IPR009939; Fungal chitosanase	–	*	*	–	–	*	–	*	–	*	*	*	+	*	*	*	+	*	+	*
POX00698	putative exo-beta-1,3-glucanase	GH5	IPR001547; Glycoside hydrolase, family 5//IPR013781; Glycoside hydrolase, catalytic domain//IPR017853; Glycoside hydrolase superfamily	–	*	*	*	*	*	*	*	–	*	*	*	–	*	*	*	*	*	*	*
POX00721	hypothetical protein	AA3;AA8	IPR000172; Glucose-methanol-choline oxidoreductase, N-terminal//IPR007867; Glucose-methanol-choline oxidoreductase, C-terminal//IPR012132; Glucose-methanol-choline oxidoreductase//IPR023753; FAD/NAD(P)-binding domain	*	*	*	*	*	*	*	–	*	*	*	–	*	*	*	*	*	*	+	+
POX00722	hypothetical protein	AA7	IPR006094; FAD linked oxidase, N-terminal//IPR016166; FAD-binding, type 2//IPR016169; CO dehydrogenase flavoprotein-like, FAD-binding, subdomain 2	*	*	*	*	*	*	*	*	*	–	–	*	*	*	*	*	*	*	*	*
POX00755	putative alpha-1, 6-mannosyltransferase	GT32	IPR007577; Glycosyltransferase, DXD sugar-binding motif//IPR029044; Nucleotide-diphospho-sugar transferases	*	*	*	*	–	–	–	*	*	*	*	*	*	*	*	*	+	+	+	*
POX00759	putative beta-mannosidase	GH2	IPR006102; Glycoside hydrolase, family 2, immunoglobulin-like beta-sandwich//IPR008979; Galactose-binding domain-like//IPR013781; Glycoside hydrolase, catalytic domain//IPR013812; Glycoside hydrolase, family 2/20, immunoglobulin-like beta-sandwich domain//IPR017853; Glycoside hydrolase superfamily	*	*	*	*	*	*	*	+	*	*	*	+	*	*	*	*	+	*	*	*
POX00760	putative pectin methylesterase	CE8	IPR011050; Pectin lyase fold/virulence factor//IPR012334; Pectin lyase fold	*	*	*	*	*	*	*	–	*	*	*	*	*	*	*	*	*	*	*	+
POX00880	putative GDP-Man: alpha-1,3-mannosyltransferase	GT69	IPR021047; Mannosyltransferase 1, CMT1	+	+	*	*	+	*	*	*	+	+	*	*	+	*	*	*	–	–	*	*
POX00923	putative alpha-L-arabinofuranosidase	GH43	IPR006710; Glycoside hydrolase, family 43//IPR016840; Glycoside hydrolase, family 43, endo-1, 5-alpha-L-arabinosidase//IPR023296; Glycosyl hydrolase, five-bladed beta-propellor domain	*	*	*	*	–	*	*	–	–	*	+	–	–	*	*	*	+	*	*	+
POX00963	putative endo-beta-1,4-glucanase	GH12	IPR002594; Glycoside hydrolase, family 12//IPR013319; Glycoside hydrolase, family 11/12//IPR013320; Concanavalin A-like lectin/glucanase domain	*	*	*	*	*	*	+	*	*	*	*	*	*	*	*	*	*	*	*	*
POX00965	putative cellulose synthase	GT2	IPR029044; Nucleotide-diphospho-sugar transferases	*	*	*	*	–	*	+	*	*	*	*	*	*	*	*	*	*	*	–	*
POX00968	putative beta-glucosidase	GH3	IPR001764; Glycoside hydrolase, family 3, N-terminal//IPR002772; Glycoside hydrolase family 3 C-terminal domain//IPR017853; Glycoside hydrolase superfamily//IPR026891; Fibronectin type III-like domain//IPR026892; Glycoside hydrolase family 3	+	+	*	*	–	*	*	+	*	*	*	*	*	*	*	*	+	+	*	*
POX00970	putative alpha-1,6-mannosyltransferase	GT32	IPR007577; Glycosyltransferase, DXD sugar-binding motif//IPR029044; Nucleotide-diphospho-sugar transferases	*	*	*	–	*	*	*	–	*	*	*	–	*	*	*	*	*	–	*	+
POX01018	putative UDP-GlcNAc: alpha-1,3-D-mannoside beta-1, 4-N-acetylglucosaminyltransferase	GT54	IPR006759; Glycosyl transferase family 54//IPR029675; Transmembrane protein 246	*	*	*	*	–	*	*	*	*	–	–	*	*	–	*	*	+	+	+	*
POX01099	putative S-formylglutathione hydrolase	CE1	IPR000801; Putative esterase//IPR014186; S-formylglutathione hydrolase//IPR029058; Alpha/Beta hydrolase fold	*	*	*	*	*	*	*	*	*	*	*	*	*	*	*	*	*	–	–	*
POX01152	hypothetical protein	AA7	IPR006094; FAD linked oxidase, N-terminal//IPR012951; Berberine/berberine-like//IPR016166; FAD-binding, type 2//IPR016169; CO dehydrogenase flavoprotein-like, FAD-binding, subdomain 2	*	*	*	*	*	*	*	*	*	*	*	*	*	*	*	*	*	*	*	–
POX01158	SUN domain-containing protein	GH132	IPR005556; SUN family	*	*	+	+	*	+	+	*	*	+	+	*	*	*	*	*	*	–	*	*
POX01166	putative endo-beta-1,4-glucanase	CBM1;GH5	IPR000254; Cellulose-binding domain, fungal//IPR001547; Glycoside hydrolase, family 5//IPR013781; Glycoside hydrolase, catalytic domain//IPR017853; Glycoside hydrolase superfamily	+	+	+	+	*	+	+	+	+	+	+	+	+	+	+	+	+	*	*	*
POX01189	putative alpha-mannosidase	GH47	IPR001382; Glycoside hydrolase family 47	*	*	+	*	–	*	+	+	*	*	*	–	*	*	*	*	+	*	*	*
POX01192	hypothetical protein	GT34	IPR008630; Glycosyltransferase 34	*	*	+	+	*	+	+	*	*	+	*	*	*	*	*	*	*	–	–	*
POX01206	putative endo-beta-1,4-glucanase	GH5	IPR001547; Glycoside hydrolase, family 5//IPR013781; Glycoside hydrolase, catalytic domain//IPR017853; Glycoside hydrolase superfamily	+	+	+	+	+	+	*	*	*	*	*	*	+	*	*	*	*	*	–	*
POX01218	putative acetyl xylan esterase	CBM1;CE1	IPR000254; Cellulose-binding domain, fungal//IPR010126; Esterase, PHB depolymerase//IPR029058; Alpha/Beta hydrolase fold	+	+	+	+	+	+	+	+	+	+	+	+	+	*	*	*	*	*	+	*
POX01219	putative exo-beta-1,3-galactanase	CBM35;GH43	IPR005084; Carbohydrate binding module family 6//IPR006710; Glycoside hydrolase, family 43//IPR008979; Galactose-binding domain-like//IPR023296; Glycosyl hydrolase, five-bladed beta-propellor domain	*	*	+	–	+	+	+	+	–	*	*	–	*	*	*	*	+	+	+	+
POX01225	putative rhamnogalacturonan alpha-L-rhamnopyranohydrolase	GH28	IPR000743; Glycoside hydrolase, family 28//IPR011050; Pectin lyase fold/virulence factor//IPR012334; Pectin lyase fold	*	–	–	–	*	–	–	*	*	–	*	*	*	*	*	*	+	+	+	+
POX01274	putative exo-alpha-L-1,5-arabinanase	GH93	IPR011040; Sialidases	*	*	*	–	+	+	*	*	*	*	–	*	*	*	–	*	+	+	*	*
POX01294	putative UDP-Xyl: (mannosyl) glucuronoxylomannan/galactoxylomannan beta-1, 2-xylosyltransferase	GT90	IPR006598; Lipopolysaccharide-modifying protein	*	*	*	*	+	+	*	*	*	*	–	–	*	*	*	*	–	–	*	*
POX01356	glucoamylase Amy15A	CBM20;GH15	IPR000165; Glucoamylase//IPR002044; Carbohydrate binding module family 20//IPR008291; Glucoamylase, starch-binding//IPR008928; Six-hairpin glycosidase-like//IPR011613; Glycoside hydrolase family 15/Phosphorylase b kinase regulatory chain family//IPR012341; Six-hairpin glycosidase//IPR013783; Immunoglobulin-like fold//IPR013784; Carbohydrate-binding-like fold	*	–	–	–	–	+	+	+	*	–	–	–	*	–	–	–	+	+	*	–
POX01369	hypothetical protein	GT41	IPR011990; Tetratricopeptide-like helical domain//IPR013026; Tetratricopeptide repeat-containing domain//IPR019734; Tetratricopeptide repeat//IPR027417; P-loop containing nucleoside triphosphate hydrolase	*	*	*	*	–	*	*	*	*	*	*	*	*	*	*	*	*	*	+	+
POX01381	chitin binding domain-containing protein	AA11	NA	*	*	*	–	–	–	–	*	*	*	–	–	*	*	*	–	+	+	*	–
POX01390	hypothetical protein	CE1	IPR010520; UPF0255 family//IPR029058; Alpha/Beta hydrolase fold	*	+	*	*	*	*	–	–	*	+	+	*	*	+	+	*	*	*	+	+
POX01391	hypothetical protein	AA1	IPR001117; Multicopper oxidase, type 1//IPR002355; Multicopper oxidase, copper-binding site//IPR008972; Cupredoxin//IPR011706; Multicopper oxidase, type 2//IPR011707; Multicopper oxidase, type 3	*	*	*	*	–	*	*	–	*	*	+	*	*	*	*	*	+	+	+	+
POX01417	putative endo-beta-1,4-xylanase	GH11	IPR001137; Glycoside hydrolase, family 11//IPR013319; Glycoside hydrolase, family 11/12//IPR013320; Concanavalin A-like lectin/glucanase domain	+	+	*	+	+	+	+	+	+	+	*	*	+	+	*	*	–	–	–	–
POX01431	hypothetical protein	AA1	IPR001117; Multicopper oxidase, type 1//IPR002355; Multicopper oxidase, copper-binding site//IPR008972; Cupredoxin//IPR011706; Multicopper oxidase, type 2//IPR011707; Multicopper oxidase, type 3	*	*	*	*	*	*	*	–	*	*	+	*	*	*	+	*	*	*	+	+
POX01444	putative alpha-glucosidase	GH31	IPR000322; Glycoside hydrolase family 31//IPR011013; Galactose mutarotase-like domain//IPR017853; Glycoside hydrolase superfamily//IPR025887; Glycoside hydrolase family 31, N-terminal domain//IPR030458; Glycosyl hydrolases family 31, active site	*	*	*	*	+	*	*	*	*	*	*	*	*	*	*	*	*	*	*	*
POX01447	Class III chitinase	GH18	IPR001223; Glycoside hydrolase family 18, catalytic domain//IPR001579; Glycoside hydrolase, chitinase active site//IPR013781; Glycoside hydrolase, catalytic domain//IPR017853; Glycoside hydrolase superfamily	*	*	*	*	*	–	*	–	*	*	*	*	*	*	*	*	*	*	+	+
POX01470	putative chitinase	GH18	IPR001223; Glycoside hydrolase family 18, catalytic domain//IPR001579; Glycoside hydrolase, chitinase active site//IPR013781; Glycoside hydrolase, catalytic domain//IPR017853; Glycoside hydrolase superfamily	*	*	+	+	*	*	+	+	*	+	*	+	*	*	*	*	*	*	–	–
POX01473	putative beta-glucosidase	GH1	IPR001360; Glycoside hydrolase, family 1//IPR013781; Glycoside hydrolase, catalytic domain//IPR017853; Glycoside hydrolase superfamily//IPR018120; Glycoside hydrolase, family 1, active site	*	+	+	+	*	*	+	*	+	+	+	+	+	*	*	*	*	*	–	–
POX01499	hypothetical protein	PL10	IPR002365; Terpene synthase, conserved site//IPR008930; Terpenoid cyclases/protein prenyltransferase alpha-alpha toroid//IPR018333; Squalene cyclase//IPR032696; Squalene cyclase, C-terminal//IPR032697; Squalene cyclase, N-terminal	*	*	*	*	*	+	*	*	*	*	*	*	*	*	*	*	–	*	*	*
POX01524	hypothetical protein	CBM63	IPR007112; Expansin/pollen allergen, DPBB domain//IPR007117; Expansin, cellulose-binding-like domain//IPR009009; RlpA-like double-psi beta-barrel domain	*	+	*	*	+	+	*	*	*	+	*	*	*	*	*	*	–	*	*	*
POX01615	putative GDP-Man: alpha-1,3-mannosyltransferase	GT69	IPR021047; Mannosyltransferase 1, CMT1	*	+	+	*	+	+	*	–	*	+	+	*	*	*	*	*	*	*	*	+
POX01624	hypothetical protein	CE10;CE1	IPR013094; Alpha/beta hydrolase fold-3//IPR029058; Alpha/Beta hydrolase fold	*	*	*	*	*	*	*	*	*	*	*	*	*	*	*	*	*	*	*	–
POX01638	hypothetical protein	GH109	IPR000683; Oxidoreductase, N-terminal//IPR004104; Oxidoreductase, C-terminal//IPR016040; NAD(P)-binding domain	*	*	*	*	+	+	*	*	*	*	*	*	*	*	*	*	–	–	–	–
POX01646	putative beta-xylosidase	GH3	IPR001764; Glycoside hydrolase, family 3, N-terminal//IPR002772; Glycoside hydrolase family 3 C-terminal domain//IPR017853; Glycoside hydrolase superfamily//IPR026891; Fibronectin type III-like domain//IPR026892; Glycoside hydrolase family 3	+	+	+	+	*	+	+	*	+	+	+	+	+	*	+	+	+	+	*	*
POX01681	hypothetical protein	AA7	IPR006094; FAD linked oxidase, N-terminal//IPR016166; FAD-binding, type 2//IPR016167; FAD-binding, type 2, subdomain 1	*	*	*	–	*	*	–	*	*	–	–	–	*	–	–	*	*	+	+	*
POX01701	hypothetical protein	CE9	IPR006680; Amidohydrolase-related//IPR011059; Metal-dependent hydrolase, composite domain//IPR032466; Metal-dependent hydrolase	*	*	–	–	*	*	*	*	*	*	–	–	*	*	*	–	*	–	*	+
POX01744	putative alpha-L-arabinofuranosidase	GH117;GH43	IPR006710; Glycoside hydrolase, family 43//IPR023296; Glycosyl hydrolase, five-bladed beta-propellor domain	*	*	+	+	*	*	*	–	*	*	+	*	*	*	*	*	–	–	–	*
POX01768	putative UDP-Glc: ceramide beta-glucosyltransferase	GT21	IPR029044; Nucleotide-diphospho-sugar transferases	*	*	*	*	+	*	*	*	*	*	*	*	*	*	*	*	*	*	*	*
POX01796	putative lipopolysaccharide beta-1,4-N-acetylgalactosaminyltransferase	GT25	IPR002654; Glycosyl transferase, family 25	*	+	+	+	+	*	*	*	+	+	+	+	*	*	*	*	*	*	*	*
POX01809	putative alpha-1,2-mannosyltransferase	GT15	IPR002685; Glycosyl transferase, family 15//IPR029044; Nucleotide-diphospho-sugar transferases	*	*	*	*	+	*	*	*	*	*	*	*	*	*	*	*	*	*	*	*
POX01825	hypothetical protein	GT90	IPR006598; Lipopolysaccharide-modifying protein	*	*	*	*	–	*	*	*	*	–	–	*	*	*	*	*	+	*	*	*
POX01833	putative alpha-mannosyltransferase	GT71	IPR022751; Alpha-mannosyltransferase//IPR029044; Nucleotide-diphospho-sugar transferases	+	+	+	+	–	+	+	+	+	+	+	+	+	+	+	+	+	*	*	*
POX01849	putative beta-1,3-1,6- /beta-1,3-1,4-glucan hydrolase	GH16	IPR000757; Glycoside hydrolase, family 16//IPR013320; Concanavalin A-like lectin/glucanase domain	*	*	*	–	*	*	–	*	*	*	–	*	*	*	–	–	*	*	+	*
POX01852	hypothetical protein	AA4;AA7	IPR004113; FAD-linked oxidase, C-terminal//IPR006094; FAD linked oxidase, N-terminal//IPR016164; FAD-linked oxidase-like, C-terminal//IPR016166; FAD-binding, type 2//IPR016167; FAD-binding, type 2, subdomain 1//IPR016169; CO dehydrogenase flavoprotein-like, FAD-binding, subdomain 2//IPR016171; Vanillyl-alcohol oxidase, C-terminal subdomain 2	*	*	*	*	+	*	*	*	*	+	*	*	*	*	*	*	*	–	*	*
POX01896	endo-beta-1,4-glucanase Cel5C	CBM1;CBM46;GH5	IPR000254; Cellulose-binding domain, fungal//IPR001547; Glycoside hydrolase, family 5//IPR005102; Carbohydrate binding X2 domain//IPR013781; Glycoside hydrolase, catalytic domain//IPR013783; Immunoglobulin-like fold//IPR014756; Immunoglobulin E-set//IPR017853; Glycoside hydrolase superfamily	+	+	+	+	*	+	+	+	+	+	+	+	+	+	+	+	+	*	*	*
POX01914	putative alpha-L-arabinofuranosidase	CBM42;GH54	IPR007934; Alpha-L-arabinofuranosidase B, arabinose-binding domain//IPR013320; Concanavalin A-like lectin/glucanase domain//IPR015289; Alpha-L-arabinofuranosidase B, catalytic	*	*	*	*	+	+	+	+	*	*	*	*	*	*	*	*	–	–	*	*
POX01917	hypothetical protein	AA7	IPR006094; FAD linked oxidase, N-terminal//IPR012951; Berberine/berberine-like//IPR016166; FAD-binding, type 2//IPR016167; FAD-binding, type 2, subdomain 1//IPR016169; CO dehydrogenase flavoprotein-like, FAD-binding, subdomain 2	*	*	*	*	*	*	+	*	*	*	*	*	*	*	*	*	*	*	*	*
POX01921	putative alpha-L-arabinofuranosidase	GH43	IPR006710; Glycoside hydrolase, family 43//IPR016840; Glycoside hydrolase, family 43, endo-1, 5-alpha-L-arabinosidase//IPR023296; Glycosyl hydrolase, five-bladed beta-propellor domain	*	*	+	+	+	+	+	+	*	*	+	+	*	*	*	*	+	+	*	*
POX01934	putative chitosanase	GH75	IPR009939; Fungal chitosanase	*	*	*	*	–	–	*	*	*	*	*	–	*	*	*	*	*	–	–	*
POX01937	endo-1,4-beta-mannanase	CBM1;GH5	IPR000254; Cellulose-binding domain, fungal//IPR001547; Glycoside hydrolase, family 5//IPR013781; Glycoside hydrolase, catalytic domain//IPR017853; Glycoside hydrolase superfamily	+	+	+	+	+	+	+	+	+	+	+	+	+	+	+	+	+	+	+	*
POX01945	hypothetical protein	AA7	IPR006094; FAD linked oxidase, N-terminal//IPR016166; FAD-binding, type 2//IPR016167; FAD-binding, type 2, subdomain 1//IPR016169; CO dehydrogenase flavoprotein-like, FAD-binding, subdomain 2	*	*	–	–	*	–	*	*	*	–	–	–	*	–	–	–	+	+	+	+
POX01961	putative beta-mannosidase	GH2	IPR006102; Glycoside hydrolase, family 2, immunoglobulin-like beta-sandwich//IPR006104; Glycosyl hydrolases family 2, sugar binding domain//IPR008979; Galactose-binding domain-like//IPR013781; Glycoside hydrolase, catalytic domain//IPR013812; Glycoside hydrolase, family 2/20, immunoglobulin-like beta-sandwich domain//IPR017853; Glycoside hydrolase superfamily	+	+	+	+	+	+	+	+	+	+	+	+	+	+	+	+	*	+	*	*
POX01986	hypothetical protein	AA7	IPR006094; FAD linked oxidase, N-terminal//IPR016166; FAD-binding, type 2//IPR016169; CO dehydrogenase flavoprotein-like, FAD-binding, subdomain 2	*	+	+	+	+	*	+	+	+	*	–	*	*	*	*	*	*	*	*	*
POX02024	putative rhamnogalacturonase	GH28	IPR000743; Glycoside hydrolase, family 28//IPR011050; Pectin lyase fold/virulence factor//IPR012334; Pectin lyase fold	*	*	+	*	*	*	+	+	*	+	*	*	*	*	*	*	*	*	*	*
POX02034	stress-induced-phosphoprotein 1	GT41	IPR001440; Tetratricopeptide repeat 1//IPR006636; Heat shock chaperonin-binding//IPR011990; Tetratricopeptide-like helical domain//IPR013026; Tetratricopeptide repeat-containing domain//IPR019734; Tetratricopeptide repeat	+	+	*	+	+	*	+	*	+	*	+	+	+	*	+	+	–	*	*	*
POX02065	putative chitinase	GH18	IPR013781; Glycoside hydrolase, catalytic domain//IPR017853; Glycoside hydrolase superfamily//IPR029070; Chitinase insertion domain	*	*	*	*	–	*	*	*	*	*	–	*	*	*	*	*	*	*	*	*
POX02070	hypothetical protein	CE10;CE1	IPR013094; Alpha/beta hydrolase fold-3//IPR029058; Alpha/Beta hydrolase fold	*	*	*	*	–	*	*	*	*	*	*	*	*	*	*	*	*	*	–	*
POX02126	D-lactate dehydrogenase	AA4;AA7	IPR004113; FAD-linked oxidase, C-terminal//IPR006094; FAD linked oxidase, N-terminal//IPR016164; FAD-linked oxidase-like, C-terminal//IPR016166; FAD-binding, type 2//IPR016167; FAD-binding, type 2, subdomain 1//IPR016169; CO dehydrogenase flavoprotein-like, FAD-binding, subdomain 2//IPR016171; Vanillyl-alcohol oxidase, C-terminal subdomain 2	*	*	*	*	+	*	*	*	*	*	*	*	*	*	*	*	*	*	*	*
POX02250	triacylglycerol lipase	CE10	IPR002018; Carboxylesterase, type B//IPR019826; Carboxylesterase type B, active site//IPR029058; Alpha/Beta hydrolase fold	*	*	+	*	+	+	*	*	*	*	*	*	*	*	*	*	–	–	*	*
POX02284	peptidoglycan binding domain-containing protein	CBM50	IPR018392; LysM domain	*	*	*	–	*	*	*	–	*	*	*	–	*	*	*	*	*	*	*	+
POX02308	cellulose monooxygenase Cel61A	AA9	IPR005103; Glycoside hydrolase, family 61	+	+	+	+	*	+	+	+	+	+	+	+	+	+	+	+	–	*	+	+
POX02345	Raffinose synthase	GH36	IPR001412; Aminoacyl-tRNA synthetase, class I, conserved site//IPR002305; Aminoacyl-tRNA synthetase, class Ic//IPR002307; Tyrosine-tRNA ligase//IPR002942; RNA-binding S4 domain//IPR008811; Glycosyl hydrolases 36//IPR013785; Aldolase-type TIM barrel//IPR014729; Rossmann-like alpha/beta/alpha sandwich fold//IPR017853; Glycoside hydrolase superfamily//IPR032005; Tyrosyl-tRNA synthetase, C-terminal	*	*	+	*	+	*	*	*	*	*	*	+	*	*	*	*	*	*	*	*
POX02353	hypothetical protein	AA7	IPR006094; FAD linked oxidase, N-terminal//IPR012951; Berberine/berberine-like//IPR016166; FAD-binding, type 2//IPR016167; FAD-binding, type 2, subdomain 1//IPR016169; CO dehydrogenase flavoprotein-like, FAD-binding, subdomain 2	*	*	*	*	*	–	*	*	*	*	*	*	*	*	*	*	*	+	+	+
POX02412	putative glucoamylase	CBM20;GH15	IPR000165; Glucoamylase//IPR002044; Carbohydrate binding module family 20//IPR008291; Glucoamylase, starch-binding//IPR008928; Six-hairpin glycosidase-like//IPR011613; Glycoside hydrolase family 15/Phosphorylase b kinase regulatory chain family//IPR012341; Six-hairpin glycosidase//IPR013783; Immunoglobulin-like fold//IPR013784; Carbohydrate-binding-like fold	*	–	–	–	*	*	+	*	*	–	–	–	*	–	*	–	+	+	*	*
POX02423	putative beta-1,3-glucanase	GH64	IPR032477; Beta-1,3-glucanase, N-terminal	*	*	–	–	–	–	–	*	*	*	*	–	–	*	+	*	+	+	+	+
POX02444	cytochrome c peroxidase	AA2	IPR002016; Haem peroxidase, plant/fungal/bacterial//IPR002207; Plant ascorbate peroxidase//IPR010255; Haem peroxidase//IPR019793; Peroxidases heam-ligand binding site//IPR019794; Peroxidase, active site	*	*	*	+	*	*	+	*	*	+	+	*	+	*	*	*	*	*	*	*
POX02487	hypothetical protein	CE10	IPR013094; Alpha/beta hydrolase fold-3//IPR029058; Alpha/Beta hydrolase fold	*	*	–	*	*	–	–	–	*	*	–	–	*	*	*	*	*	+	+	+
POX02490	putative cellobiohydrolase	GH7	IPR001722; Glycoside hydrolase, family 7//IPR013320; Concanavalin A-like lectin/glucanase domain	*	*	*	+	+	*	*	*	+	+	+	+	+	*	*	*	*	*	*	*
POX02558	hypothetical protein	AA8	IPR004877; Cytochrome b561 domain//IPR005018; DOMON domain//IPR006593; Cytochrome b561/ferric reductase transmembrane//IPR015920; Cellobiose dehydrogenase, cytochrome domain	–	*	*	*	+	*	+	+	–	*	–	*	*	*	*	*	*	+	+	+
POX02591	putative carbohydrate acetylesterase	CE16	IPR001087; GDSL lipase/esterase//IPR013830; SGNH hydrolase-type esterase domain	+	+	+	+	*	+	*	*	*	*	*	–	+	*	*	*	+	*	*	+
POX02607	putative galactinol synthase	GT8	IPR002495; Glycosyl transferase, family 8//IPR029044; Nucleotide-diphospho-sugar transferases	*	*	*	*	*	*	*	–	*	*	*	*	*	*	*	*	–	–	*	*
POX02646	putative alpha-1,6-mannanase	GH76	IPR005198; Glycoside hydrolase, family 76//IPR008928; Six-hairpin glycosidase-like//IPR012341; Six-hairpin glycosidase	*	*	–	–	*	*	–	*	*	*	*	–	*	*	*	*	+	+	+	+
POX02668	putative chitin glucanosyltransferase	GH16	IPR000757; Glycoside hydrolase, family 16//IPR013320; Concanavalin A-like lectin/glucanase domain//IPR017168; Glycoside hydrolase, family 16, CRH1, predicted	*	*	+	*	*	*	*	+	*	*	*	*	*	*	*	*	*	*	*	*
POX02710	putative alpha-1,3-glucanase	GH71	IPR005197; Glycoside hydrolase family 71	*	+	+	*	*	+	+	*	*	+	+	*	*	*	+	*	+	*	*	+
POX02714	putative alpha, alpha-trehalose-phosphate synthase [UDP-forming]	GT20	IPR001830; Glycosyl transferase, family 20//IPR003337; Trehalose-phosphatase//IPR023214; HAD-like domain	*	*	–	*	*	–	–	*	*	*	–	*	*	*	*	*	+	+	+	+
POX02723	putative endo-beta-1,4-xylanase	GH11	IPR001137; Glycoside hydrolase, family 11//IPR013319; Glycoside hydrolase, family 11/12//IPR013320; Concanavalin A-like lectin/glucanase domain//IPR018208; Glycoside hydrolase, family 11, active site	+	*	*	+	+	+	+	+	*	*	*	+	*	*	*	*	–	+	*	–
POX02739	putative carbohydrate acetylesterase	CE16	IPR001087; GDSL lipase/esterase//IPR013830; SGNH hydrolase-type esterase domain	+	+	+	+	*	*	*	+	+	+	+	+	+	*	+	+	+	+	+	*
POX02740	putative endo-beta-1,4-glucanase	GH5	IPR001547; Glycoside hydrolase, family 5//IPR013781; Glycoside hydrolase, catalytic domain//IPR017853; Glycoside hydrolase superfamily	+	+	+	+	+	+	+	+	+	+	+	+	+	+	+	+	*	*	*	+
POX02975	putative glycosyl transferase	GT1	IPR001849; Pleckstrin homology domain//IPR002213; UDP-glucuronosyl/UDP-glucosyltransferase//IPR004182; GRAM domain//IPR004276; Glycosyltransferase family 28, N-terminal domain//IPR011993; PH domain-like	*	*	*	–	*	*	*	*	*	*	*	*	*	*	*	*	*	*	*	*
POX02977	allantoinase	CE9	IPR002195; Dihydroorotase, conserved site//IPR006680; Amidohydrolase-related//IPR011059; Metal-dependent hydrolase, composite domain//IPR017593; Allantoinase//IPR032466; Metal-dependent hydrolase	*	+	*	+	*	*	+	*	*	+	+	+	*	+	+	+	*	*	*	*
POX02983	putative trehalose phosphorylase	GT4	IPR001296; Glycosyl transferase, family 1	*	*	*	*	+	–	*	*	*	*	–	*	*	*	*	*	*	+	+	*
POX02995	hypothetical protein	CE1	IPR000073; Alpha/beta hydrolase fold-1//IPR029058; Alpha/Beta hydrolase fold	*	*	*	+	*	*	*	*	*	*	*	*	*	*	*	*	*	–	–	–
POX03005	putative cutinase	CE5	IPR000675; Cutinase//IPR011150; Cutinase, monofunctional//IPR029058; Alpha/Beta hydrolase fold	*	+	*	+	+	*	*	+	*	+	*	*	*	+	*	*	–	*	+	*
POX03021	putative chitinase	GH18	IPR001223; Glycoside hydrolase family 18, catalytic domain//IPR001579; Glycoside hydrolase, chitinase active site//IPR011583; Chitinase II//IPR013781; Glycoside hydrolase, catalytic domain//IPR017853; Glycoside hydrolase superfamily//IPR029070; Chitinase insertion domain	–	*	–	–	–	*	*	*	–	*	*	*	–	*	+	*	+	*	*	+
POX03025	hypothetical protein	GH109	IPR000683; Oxidoreductase, N-terminal//IPR004104; Oxidoreductase, C-terminal//IPR016040; NAD(P)-binding domain	+	+	+	+	+	+	*	*	+	+	+	+	+	*	*	*	*	+	*	*
POX03062	putative beta-glucosidase	GH1	IPR001360; Glycoside hydrolase, family 1//IPR013781; Glycoside hydrolase, catalytic domain//IPR017853; Glycoside hydrolase superfamily	+	*	+	+	*	*	+	+	+	+	+	+	+	*	+	+	*	*	*	*
POX03063	putative alpha-1,2-L-fucosidase	GH95	IPR008928; Six-hairpin glycosidase-like//IPR016518; Alpha-L-fucosidase//IPR027414; Glycosyl hydrolase family, N-terminal domain	*	*	*	*	–	–	*	*	*	*	*	*	*	*	*	*	+	+	+	*
POX03103	putative beta-N-acetylhexosaminidase	GH3	IPR000182; GNAT domain//IPR001764; Glycoside hydrolase, family 3, N-terminal//IPR002772; Glycoside hydrolase family 3 C-terminal domain//IPR016181; Acyl-CoA N-acyltransferase//IPR017853; Glycoside hydrolase superfamily	*	*	*	*	–	*	*	*	*	*	*	*	*	*	*	*	*	*	*	*
POX03126	hypothetical protein	CE10	IPR013094; Alpha/beta hydrolase fold-3//IPR029058; Alpha/Beta hydrolase fold	*	*	*	*	*	*	*	*	*	*	*	+	*	*	*	*	+	+	*	*
POX03177	putative dolichyl-phosphate beta-D-mannosyltransferase	GT27;GT2;GT81	IPR001173; Glycosyltransferase 2-like//IPR029044; Nucleotide-diphospho-sugar transferases	*	*	*	*	+	*	*	*	*	*	*	*	*	*	*	*	–	*	*	*
POX03228	putative alpha-1,3-glucan synthase	GH13;GT4;GT5	IPR006047; Glycosyl hydrolase, family 13, catalytic domain//IPR006589; Glycosyl hydrolase, family 13, subfamily, catalytic domain//IPR013534; Starch synthase, catalytic domain//IPR013781; Glycoside hydrolase, catalytic domain//IPR017853; Glycoside hydrolase superfamily	*	*	*	*	*	*	+	*	*	*	*	*	*	*	*	*	*	–	*	*
POX03231	putative alpha-amylase	GH13;GH70	IPR006047; Glycosyl hydrolase, family 13, catalytic domain//IPR006589; Glycosyl hydrolase, family 13, subfamily, catalytic domain//IPR013776; Alpha-amylase, thermostable//IPR013780; Glycosyl hydrolase, family 13, all-beta//IPR013781; Glycoside hydrolase, catalytic domain//IPR015902; Glycoside hydrolase, family 13//IPR017853; Glycoside hydrolase superfamily	*	*	*	*	*	*	*	*	*	*	*	*	*	*	*	*	–	*	*	*
POX03269	putative alpha-1,2/alpha-1,6-mannosyltransferase	GT62	IPR005109; Anp1	–	*	*	*	*	*	–	*	–	*	*	*	*	*	*	*	*	*	*	*
POX03283	hypothetical protein	CE10	IPR013094; Alpha/beta hydrolase fold-3//IPR029058; Alpha/Beta hydrolase fold	+	*	*	*	+	*	*	*	+	*	*	*	*	*	*	*	–	*	*	*
POX03368	hypothetical protein	AA7	IPR006094; FAD linked oxidase, N-terminal//IPR012951; Berberine/berberine-like//IPR016166; FAD-binding, type 2//IPR016169; CO dehydrogenase flavoprotein-like, FAD-binding, subdomain 2	*	+	+	*	*	*	*	*	+	+	+	+	+	*	*	*	*	*	*	*
POX03411	triacylglycerol lipase	CE10	IPR013094; Alpha/beta hydrolase fold-3//IPR029058; Alpha/Beta hydrolase fold	*	*	*	*	–	*	*	–	*	*	+	*	*	*	*	*	+	+	*	+
POX03420	putative exo-alpha-L-1,5-arabinanase	GH33;GH74;GH93	IPR011040; Sialidases	*	*	–	*	+	*	*	*	+	*	*	*	+	*	*	*	–	*	*	*
POX03430	putative endo-beta-1,4-xylanase	GH11	IPR001137; Glycoside hydrolase, family 11//IPR013319; Glycoside hydrolase, family 11/12//IPR013320; Concanavalin A-like lectin/glucanase domain//IPR018208; Glycoside hydrolase, family 11, active site	+	+	+	+	+	+	*	+	*	*	*	*	+	*	*	*	+	*	*	*
POX03447	putative bifunctional polygalacturonase/pectin methylesterase	CE8;GH28	IPR000070; Pectinesterase, catalytic//IPR000743; Glycoside hydrolase, family 28//IPR000917; Sulfatase, N-terminal//IPR006626; Parallel beta-helix repeat//IPR011050; Pectin lyase fold/virulence factor//IPR012334; Pectin lyase fold//IPR017849; Alkaline phosphatase-like, alpha/beta/alpha//IPR017850; Alkaline-phosphatase-like, core domain//IPR018040; Pectinesterase, active site//IPR024607; Sulfatase,…	*	*	*	*	*	*	*	*	*	*	*	*	*	*	*	*	+	*	*	*
POX03452	putative oligo-alpha-1,6-glucosidase	GH13	IPR006047; Glycosyl hydrolase, family 13, catalytic domain//IPR006048; Alpha-amylase/branching enzyme, C-terminal all beta//IPR006589; Glycosyl hydrolase, family 13, subfamily, catalytic domain//IPR013780; Glycosyl hydrolase, family 13, all-beta//IPR013781; Glycoside hydrolase, catalytic domain//IPR015902; Glycoside hydrolase, family 13//IPR017853; Glycoside hydrolase superfamily	*	*	–	–	–	–	*	*	*	–	–	*	*	*	*	*	+	+	*	*
POX03535	hypothetical protein	CE12	IPR001087; GDSL lipase/esterase//IPR013830; SGNH hydrolase-type esterase domain	*	*	+	*	+	+	*	–	+	+	+	+	+	*	*	*	*	–	*	*
POX03547	dipeptidyl aminopeptidase	CE10;CE1	IPR001375; Peptidase S9, prolyl oligopeptidase, catalytic domain//IPR011042; Six-bladed beta-propeller, TolB-like//IPR011659; WD40-like Beta Propeller//IPR029058; Alpha/Beta hydrolase fold	*	*	*	–	–	*	*	–	*	*	*	–	*	*	*	*	+	*	+	+
POX03587	putative beta-1,6-glucanase	GH5	IPR001547; Glycoside hydrolase, family 5//IPR013781; Glycoside hydrolase, catalytic domain//IPR017853; Glycoside hydrolase superfamily	*	*	*	–	*	*	*	*	*	*	*	–	*	*	*	*	*	+	+	*
POX03622	choline dehydrogenase	AA3;AA8	IPR000172; Glucose-methanol-choline oxidoreductase, N-terminal//IPR007867; Glucose-methanol-choline oxidoreductase, C-terminal//IPR012132; Glucose-methanol-choline oxidoreductase//IPR023753; FAD/NAD(P)-binding domain	*	*	–	–	*	*	–	*	*	*	*	*	*	*	*	*	*	+	+	+
POX03641	putative beta-glucosidase	GH3	IPR001764; Glycoside hydrolase, family 3, N-terminal//IPR002772; Glycoside hydrolase family 3 C-terminal domain//IPR011658; PA14 domain//IPR017853; Glycoside hydrolase superfamily//IPR019800; Glycoside hydrolase, family 3, active site//IPR026891; Fibronectin type III-like domain//IPR026892; Glycoside hydrolase family 3	+	+	+	+	+	+	+	*	+	+	+	+	+	*	+	+	*	*	*	*
POX03698	hypothetical protein	CE10	IPR002018; Carboxylesterase, type B//IPR019826; Carboxylesterase type B, active site//IPR029058; Alpha/Beta hydrolase fold	*	*	*	–	–	*	*	*	*	*	–	–	*	*	*	*	+	+	*	*
POX03711	putative acetyl xylan esterase	CE5	IPR000675; Cutinase//IPR029058; Alpha/Beta hydrolase fold	+	+	+	+	+	+	*	+	*	*	*	*	+	*	*	*	+	+	*	*
POX03730	putative endopolygalacturonase	GH28	IPR000743; Glycoside hydrolase, family 28//IPR006626; Parallel beta-helix repeat//IPR011050; Pectin lyase fold/virulence factor//IPR012334; Pectin lyase fold	*	*	+	*	–	+	*	*	*	+	*	*	*	*	*	*	+	+	+	*
POX03732	putative UDP-GalNAc: alpha-1, 4-N-acetylgalactosaminyltransferase	GT32	IPR007577; Glycosyltransferase, DXD sugar-binding motif//IPR029044; Nucleotide-diphospho-sugar transferases	–	*	*	*	*	*	*	*	*	*	*	*	*	*	*	*	*	–	*	–
POX03733	putative N-acetyl-1-D-myo-inosityl-2-amino-2-deoxy-alpha-D-glucopyranoside deacetylase	CE14	IPR003737; N-acetylglucosaminyl phosphatidylinositol deacetylase-related//IPR024078; Putative deacetylase LmbE-like domain	*	*	*	*	*	*	*	*	*	*	*	*	*	*	*	*	–	–	*	*
POX03734	putative GDP-Man: alpha-1,3-mannosyltransferase	GT69	IPR021047; Mannosyltransferase 1, CMT1	*	*	*	*	*	*	*	*	*	*	–	*	*	*	*	*	*	*	*	–
POX03735	putative alpha-1,6-mannosyltransferase	GT32	IPR007577; Glycosyltransferase, DXD sugar-binding motif//IPR029044; Nucleotide-diphospho-sugar transferases	*	*	*	*	*	*	*	*	*	*	*	*	*	*	*	*	*	–	*	*
POX03738	putative endo-alpha-1,4-polygalactosaminidase	GH114	IPR004352; Glycoside-hydrolase family GH114, TIM-barrel domain//IPR017853; Glycoside hydrolase superfamily	*	*	*	–	*	–	*	*	+	*	*	–	*	*	+	*	+	+	*	+
POX03741	putative alpha-glucosidase	GH13	IPR006047; Glycosyl hydrolase, family 13, catalytic domain//IPR006589; Glycosyl hydrolase, family 13, subfamily, catalytic domain//IPR013780; Glycosyl hydrolase, family 13, all-beta//IPR013781; Glycoside hydrolase, catalytic domain//IPR015902; Glycoside hydrolase, family 13//IPR017853; Glycoside hydrolase superfamily//IPR022567; Glycosyl hydrolase, C-terminal (DUF3459)	*	–	–	–	+	+	+	+	*	–	–	–	*	–	*	–	+	+	–	–
POX03762	hypothetical protein	AA8	IPR004877; Cytochrome b561 domain//IPR005018; DOMON domain//IPR006593; Cytochrome b561/ferric reductase transmembrane//IPR015920; Cellobiose dehydrogenase, cytochrome domain	–	*	*	*	–	–	*	*	–	–	–	*	–	–	–	–	+	+	*	*
POX03768	putative beta-galactosidase	GH2	IPR004199; Beta galactosidase small chain/ domain 5//IPR006101; Glycoside hydrolase, family 2//IPR006102; Glycoside hydrolase, family 2, immunoglobulin-like beta-sandwich//IPR006103; Glycoside hydrolase family 2, catalytic domain//IPR006104; Glycosyl hydrolases family 2, sugar binding domain//IPR008979; Galactose-binding domain-like//IPR011013; Galactose mutarotase-like domain//IPR013781; Glycosi…	*	*	*	*	–	+	*	*	*	*	*	*	*	*	*	*	+	*	*	*
POX03775	putative chitinase	GH18	IPR001223; Glycoside hydrolase family 18, catalytic domain//IPR011583; Chitinase II//IPR013781; Glycoside hydrolase, catalytic domain//IPR017853; Glycoside hydrolase superfamily//IPR029070; Chitinase insertion domain	*	*	*	*	*	*	*	*	*	–	–	–	*	*	*	*	*	+	+	*
POX03779	hypothetical protein	GT41	IPR000845; Nucleoside phosphorylase domain//IPR011990; Tetratricopeptide-like helical domain//IPR013026; Tetratricopeptide repeat-containing domain//IPR018017; Nucleoside phosphorylase//IPR019734; Tetratricopeptide repeat//IPR027417; P-loop containing nucleoside triphosphate hydrolase	*	*	*	*	–	*	*	*	*	*	*	*	*	*	*	*	+	+	+	*
POX03889	putative alpha-glucosidase	GH31	IPR000322; Glycoside hydrolase family 31//IPR011013; Galactose mutarotase-like domain//IPR017853; Glycoside hydrolase superfamily//IPR030458; Glycosyl hydrolases family 31, active site//IPR030459; Glycosyl hydrolases family 31, conserved site//IPR031727; Galactose mutarotase, N-terminal barrel	*	*	–	–	+	+	+	*	*	–	–	–	*	–	–	–	–	*	–	–
POX04010	putative carbohydrate acetylesterase	CE16	IPR001087; GDSL lipase/esterase//IPR013830; SGNH hydrolase-type esterase domain	*	*	*	*	–	+	*	*	*	*	*	*	*	*	*	*	+	+	*	*
POX04137	putative endo-beta-1,4-glucanase	CBM1;GH5	IPR000254; Cellulose-binding domain, fungal//IPR001547; Glycoside hydrolase, family 5//IPR013781; Glycoside hydrolase, catalytic domain//IPR017853; Glycoside hydrolase superfamily	+	+	+	*	+	+	+	+	*	+	*	*	*	*	*	*	–	–	–	–
POX04229	putative alpha-L-rhamnosidase	GH78;CBM67	IPR008902; Bacterial alpha-L-rhamnosidase//IPR008928; Six-hairpin glycosidase-like//IPR008979; Galactose-binding domain-like	*	*	*	*	*	+	*	*	*	*	*	*	*	*	*	*	+	+	*	*
POX04244	putative alpha-mannosyltransferase	GT71	IPR022751; Alpha-mannosyltransferase//IPR029044; Nucleotide-diphospho-sugar transferases	*	*	*	*	*	*	–	–	*	*	*	*	*	*	*	*	*	*	*	+
POX04274	putative endo-beta-1,4-xylanase	GH30	IPR001139; Glycoside hydrolase, family 30//IPR013780; Glycosyl hydrolase, family 13, all-beta//IPR013781; Glycoside hydrolase, catalytic domain//IPR017853; Glycoside hydrolase superfamily	+	+	+	+	+	+	+	+	*	*	–	*	+	*	*	*	+	*	*	*
POX04275	putative alpha-glucuronidase	GH67	IPR005154; Alpha glucuronidase, N-terminal//IPR011099; Glycosyl hydrolase family 67, C-terminal//IPR011100; Glycosyl hydrolase family 67, catalytic domain//IPR011395; Alpha glucuronidase//IPR013781; Glycoside hydrolase, catalytic domain//IPR017853; Glycoside hydrolase superfamily//IPR029018; Chitobiase/beta-hexosaminidase domain 2-like	*	*	+	*	+	+	*	*	–	–	–	–	*	*	*	–	*	*	*	*
POX04377	putative rhamnogalacturonase	GH28	IPR000743; Glycoside hydrolase, family 28//IPR006626; Parallel beta-helix repeat//IPR011050; Pectin lyase fold/virulence factor//IPR012334; Pectin lyase fold	*	*	*	*	–	*	*	*	*	*	*	*	*	*	*	*	+	+	*	*
POX04390	putative beta-1,3-glucanosyltransglycosylase	CBM43;GH72	IPR004886; Glucanosyltransferase//IPR012946; X8 domain//IPR013781; Glycoside hydrolase, catalytic domain//IPR017853; Glycoside hydrolase superfamily	*	*	*	+	–	*	*	*	*	*	*	*	*	*	*	*	*	*	–	–
POX04412	hypothetical protein	CE1	IPR003140; Phospholipase/carboxylesterase/thioesterase//IPR029058; Alpha/Beta hydrolase fold	*	*	*	*	+	*	*	*	*	*	*	*	*	*	*	*	*	*	*	*
POX04444	putative alpha-galactosidase	GH27;GH36	IPR000111; Glycoside hydrolase family 27/36, conserved site//IPR002241; Glycoside hydrolase, family 27//IPR006215; Glycoside hydrolase, melibiase//IPR013780; Glycosyl hydrolase, family 13, all-beta//IPR013785; Aldolase-type TIM barrel//IPR017853; Glycoside hydrolase superfamily	*	*	*	*	*	+	*	*	*	*	–	*	*	*	*	*	+	*	*	*
POX04451	hypothetical protein	CE10	IPR013094; Alpha/beta hydrolase fold-3//IPR029058; Alpha/Beta hydrolase fold	*	*	*	*	*	*	*	*	*	*	*	*	+	*	*	*	*	+	*	+
POX04536	hypothetical protein	CBM24;GH71	IPR005197; Glycoside hydrolase family 71	*	*	*	–	*	*	*	*	*	*	*	*	*	*	*	*	+	+	+	+
POX04570	putative exopolygalacturonase	GH28	IPR000743; Glycoside hydrolase, family 28//IPR011050; Pectin lyase fold/virulence factor//IPR012334; Pectin lyase fold	*	*	*	*	–	*	*	*	–	*	*	*	*	*	*	*	+	+	+	+
POX04575	hypothetical protein	CE10	IPR013094; Alpha/beta hydrolase fold-3//IPR029058; Alpha/Beta hydrolase fold	+	*	*	*	*	*	+	+	+	*	*	+	*	*	*	*	+	+	+	*
POX04620	putative alpha-xylosidase	GH31	IPR000322; Glycoside hydrolase family 31//IPR011013; Galactose mutarotase-like domain//IPR013785; Aldolase-type TIM barrel//IPR017853; Glycoside hydrolase superfamily//IPR025887; Glycoside hydrolase family 31, N-terminal domain	+	*	+	+	+	+	*	*	+	+	+	+	+	*	*	*	*	+	*	*
POX04626	putative beta-1,3-glucanosyltransglycosylase	CBM43;GH72	IPR004886; Glucanosyltransferase//IPR012946; X8 domain//IPR013781; Glycoside hydrolase, catalytic domain//IPR017853; Glycoside hydrolase superfamily	*	+	+	+	+	+	+	+	*	+	*	*	*	*	*	*	–	–	*	–
POX04642	putative alpha, alpha-trehalase	GH15	IPR008928; Six-hairpin glycosidase-like//IPR011613; Glycoside hydrolase family 15/Phosphorylase b kinase regulatory chain family//IPR012341; Six-hairpin glycosidase	*	*	–	–	*	*	–	*	*	*	–	–	*	*	*	*	*	*	+	+
POX04686	hypothetical protein	GH128	IPR017853; Glycoside hydrolase superfamily//IPR024655; Uncharacterised protein family, glycosyl hydrolase catalytic domain	*	+	+	*	+	+	+	*	*	+	+	*	*	+	+	*	*	–	*	*
POX04688	putative bifunctional alpha-glucuronidase/N-acetyl beta-glucosaminidase	GH84	IPR011496; Beta-N-acetylglucosaminidase//IPR015882; Beta-hexosaminidase, bacteial type, N-terminal//IPR017853; Glycoside hydrolase superfamily//IPR029018; Chitobiase/beta-hexosaminidase domain 2-like	–	–	*	–	–	*	*	*	–	*	–	–	–	*	*	*	+	+	*	*
POX04752	putative alpha-L-arabinofuranosidase	GH51	IPR010720; Alpha-L-arabinofuranosidase, C-terminal//IPR013781; Glycoside hydrolase, catalytic domain//IPR017853; Glycoside hydrolase superfamily	*	*	*	*	+	+	*	*	*	*	–	–	*	*	–	–	+	+	+	+
POX04758	Glycoside hydrolase, family 71	CBM24;GH71	IPR005197; Glycoside hydrolase family 71	*	*	*	*	+	+	*	*	*	*	*	*	*	*	*	*	*	*	*	–
POX04786	cellobiohydrolase Cel6A	CBM1;GH6	IPR000254; Cellulose-binding domain, fungal//IPR001524; Glycoside hydrolase, family 6, conserved site//IPR016288; 1, 4-beta cellobiohydrolase	+	+	+	+	*	+	+	+	+	+	+	+	+	+	+	+	+	*	*	*
POX04799	putative beta-glucuronidase	GH79	IPR017853; Glycoside hydrolase superfamily//IPR031728; Beta-glucuronidase, C-terminal	*	*	*	*	*	+	*	*	*	–	–	*	*	*	–	*	*	*	*	*
POX04815	putative endopolygalacturonase	GH28	IPR000743; Glycoside hydrolase, family 28//IPR006626; Parallel beta-helix repeat//IPR011050; Pectin lyase fold/virulence factor//IPR012334; Pectin lyase fold	*	*	+	*	*	*	*	+	+	+	+	+	*	*	*	*	*	+	*	–
POX04893	hypothetical protein	AA3;AA8	IPR000172; Glucose-methanol-choline oxidoreductase, N-terminal//IPR007867; Glucose-methanol-choline oxidoreductase, C-terminal//IPR012132; Glucose-methanol-choline oxidoreductase//IPR023753; FAD/NAD(P)-binding domain	*	*	–	*	–	*	*	*	–	–	–	*	*	*	*	*	+	+	*	*
POX04895	putative alpha-mannosidase	GH92	IPR005887; Alpha-1,2-mannosidase, putative//IPR008928; Six-hairpin glycosidase-like//IPR012939; Glycosyl hydrolase family 92//IPR014718; Glycoside hydrolase-type carbohydrate-binding, subgroup	*	*	*	–	–	*	–	*	*	*	*	*	*	*	*	*	*	*	+	+
POX04910	catalase/peroxidase	AA2	IPR000763; Catalase-peroxidase haem//IPR002016; Haem peroxidase, plant/fungal/bacterial//IPR010255; Haem peroxidase//IPR019793; Peroxidases heam-ligand binding site//IPR019794; Peroxidase, active site	*	*	–	*	–	*	*	*	*	*	*	*	*	*	*	*	+	*	*	*
POX04920	putative pectin lyase	PL1	IPR002022; Pectate lyase/Amb allergen//IPR011050; Pectin lyase fold/virulence factor//IPR012334; Pectin lyase fold	*	*	*	*	+	+	*	*	*	*	*	*	*	*	*	*	*	*	*	*
POX04938	putative glycogen branching enzyme	CBM48;GH13	IPR004193; Glycoside hydrolase, family 13, N-terminal//IPR006047; Glycosyl hydrolase, family 13, catalytic domain//IPR006048; Alpha-amylase/branching enzyme, C-terminal all beta//IPR006407; 1,4-alpha-glucan-branching enzyme, GlgB//IPR006589; Glycosyl hydrolase, family 13, subfamily, catalytic domain//IPR013780; Glycosyl hydrolase, family 13, all-beta//IPR013781; Glycoside hydrolase, catalytic dom…	*	*	*	*	*	*	*	*	*	*	*	*	*	*	*	*	–	*	*	*
POX04995	putative beta-xylosidase/alpha-L-arabinofuranosidase	GH43	IPR006710; Glycoside hydrolase, family 43//IPR013320; Concanavalin A-like lectin/glucanase domain//IPR023296; Glycosyl hydrolase, five-bladed beta-propellor domain	*	*	*	*	+	+	*	*	*	*	–	*	*	*	*	*	+	*	*	*
POX05044	putative alpha-mannosyltransferase	GT71	IPR022751; Alpha-mannosyltransferase//IPR029044; Nucleotide-diphospho-sugar transferases	*	*	*	*	*	*	*	*	*	+	*	*	*	*	*	*	*	–	*	*
POX05085	putative diacetylchitobiose deacetylase	CE14	IPR003737; N-acetylglucosaminyl phosphatidylinositol deacetylase-related//IPR024078; Putative deacetylase LmbE-like domain	*	*	*	*	+	*	*	*	*	*	*	*	*	*	*	*	*	*	*	*
POX05132	putative cutinase	CE5	IPR000675; Cutinase//IPR011150; Cutinase, monofunctional//IPR029058; Alpha/Beta hydrolase fold	*	*	–	–	–	*	–	*	–	–	–	*	–	*	*	+	+	+	+	*
POX05188	putative chitin glucanosyltransferase	GH16	IPR000757; Glycoside hydrolase, family 16//IPR013320; Concanavalin A-like lectin/glucanase domain//IPR017168; Glycoside hydrolase, family 16, CRH1, predicted	*	*	*	*	+	*	*	*	*	*	*	*	*	*	*	*	–	–	–	–
POX05240	putative alpha-L-arabinofuranosidase	GH117;GH43	IPR006710; Glycoside hydrolase, family 43//IPR023296; Glycosyl hydrolase, five-bladed beta-propellor domain	*	*	*	–	–	–	–	*	–	*	–	–	–	*	*	*	+	*	*	*
POX05260	hypothetical protein	AA7	IPR006094; FAD linked oxidase, N-terminal//IPR016166; FAD-binding, type 2//IPR016169; CO dehydrogenase flavoprotein-like, FAD-binding, subdomain 2	*	*	*	*	*	*	*	*	*	*	*	+	*	*	*	*	+	+	*	*
POX05263	hypothetical protein	CE9	IPR006680; Amidohydrolase-related//IPR011059; Metal-dependent hydrolase, composite domain//IPR032466; Metal-dependent hydrolase	*	*	*	*	*	*	*	*	*	*	–	–	*	*	*	*	*	+	*	*
POX05266	hypothetical protein	AA1	IPR001117; Multicopper oxidase, type 1//IPR002355; Multicopper oxidase, copper-binding site//IPR008972; Cupredoxin//IPR011706; Multicopper oxidase, type 2//IPR011707; Multicopper oxidase, type 3	*	*	*	*	*	–	–	*	*	*	*	*	*	*	*	*	*	–	*	*
POX05291	putative lichenase	GH16	IPR013320; Concanavalin A-like lectin/glucanase domain	*	*	*	–	–	–	–	*	*	*	*	*	*	*	*	*	*	*	+	+
POX05294	putative chitinase	CBM18;GH18	IPR001002; Chitin-binding, type 1//IPR001223; Glycoside hydrolase family 18, catalytic domain//IPR001579; Glycoside hydrolase, chitinase active site//IPR011583; Chitinase II//IPR013781; Glycoside hydrolase, catalytic domain//IPR017853; Glycoside hydrolase superfamily//IPR018371; Chitin-binding, type 1, conserved site//IPR029070; Chitinase insertion domain	+	+	*	*	+	*	*	*	*	–	*	–	*	*	*	*	*	+	*	*
POX05295	putative exo-beta-1,3-glucanase	GH55	IPR011050; Pectin lyase fold/virulence factor//IPR012334; Pectin lyase fold//IPR024535; Pectate lyase superfamily protein	*	+	*	*	+	+	*	*	*	*	–	*	*	*	*	*	*	*	*	*
POX05310	putative rhamnogalacturonan lyase	PL4	IPR008979; Galactose-binding domain-like//IPR011013; Galactose mutarotase-like domain//IPR013784; Carbohydrate-binding-like fold//IPR014766; Carboxypeptidase, regulatory domain//IPR029411; Rhamnogalacturonan lyase, domain III//IPR029413; Rhamnogalacturonan lyase, domain II	*	*	–	–	*	*	–	–	*	*	–	*	*	*	–	–	*	+	+	*
POX05372	putative alpha-1,2/alpha-1,6-mannosyltransferase	GT62	IPR005109; Anp1//IPR029044; Nucleotide-diphospho-sugar transferases	*	+	*	*	*	*	*	–	*	+	*	*	*	*	*	*	*	*	*	*
POX05451	hypothetical protein	GH125	IPR008313; Uncharacterised conserved protein UCP028846//IPR008928; Six-hairpin glycosidase-like//IPR012341; Six-hairpin glycosidase	*	*	*	–	–	*	*	*	*	–	–	–	*	*	*	*	+	+	*	+
POX05458	putative Dol-P-Glc: alpha-1,3-glucosyltransferase	GT57	IPR004856; Glycosyl transferase, ALG6/ALG8	*	*	*	*	+	*	*	*	*	*	*	*	*	*	*	*	*	*	*	*
POX05500	hypothetical protein	CE10	IPR013094; Alpha/beta hydrolase fold-3//IPR029058; Alpha/Beta hydrolase fold	*	*	*	*	–	*	*	*	–	*	*	*	*	*	*	*	+	+	*	*
POX05501	hypothetical protein	AA3;AA8	IPR000172; Glucose-methanol-choline oxidoreductase, N-terminal//IPR007867; Glucose-methanol-choline oxidoreductase, C-terminal//IPR012132; Glucose-methanol-choline oxidoreductase//IPR023753; FAD/NAD(P)-binding domain	*	*	*	*	+	*	*	–	+	*	+	*	*	*	*	*	–	*	+	+
POX05537	peptidoglycan binding domain-containing protein	CBM50	IPR018392; LysM domain	*	*	*	*	*	–	*	–	*	*	*	*	*	*	*	*	*	*	*	+
POX05540	putative alpha-L-arabinofuranosidase	GH62	IPR005193; Glycoside hydrolase, family 62, arabinosidase//IPR023296; Glycosyl hydrolase, five-bladed beta-propellor domain	*	*	+	*	+	+	+	+	*	*	*	*	*	*	*	*	*	*	*	–
POX05570	endo-beta-1,4-glucanase Cel45A	CBM1;GH45	IPR000254; Cellulose-binding domain, fungal//IPR000334; Glycoside hydrolase, family 45//IPR007112; Expansin/pollen allergen, DPBB domain//IPR009009; RlpA-like double-psi beta-barrel domain	+	+	+	+	+	+	+	+	+	+	+	+	+	+	+	+	*	–	+	*
POX05571	endoglucanase 1	CBM1;GH7	IPR000254; Cellulose-binding domain, fungal//IPR001722; Glycoside hydrolase, family 7//IPR006311; Twin-arginine translocation pathway, signal sequence//IPR013320; Concanavalin A-like lectin/glucanase domain	+	+	+	+	+	+	+	+	+	+	+	+	+	+	+	+	*	*	+	*
POX05580	putative polygalacturonase	GH28	IPR000743; Glycoside hydrolase, family 28//IPR006626; Parallel beta-helix repeat//IPR011050; Pectin lyase fold/virulence factor//IPR012334; Pectin lyase fold	*	+	+	*	*	+	+	+	*	+	+	+	*	*	*	*	*	*	–	–
POX05587	cellobiohydrolase CBHI/Cel7A-2	CBM1;GH7	IPR000254; Cellulose-binding domain, fungal//IPR001722; Glycoside hydrolase, family 7//IPR013320; Concanavalin A-like lectin/glucanase domain	+	+	+	+	*	+	+	+	+	+	+	+	+	+	+	+	+	–	*	*
POX05645	hypothetical protein	AA11	NA	*	*	–	*	*	–	–	–	*	*	–	–	*	*	*	*	*	+	+	+
POX05695	putative beta-N-acetylhexosaminidase	GH3	IPR001764; Glycoside hydrolase, family 3, N-terminal//IPR002772; Glycoside hydrolase family 3 C-terminal domain//IPR016181; Acyl-CoA N-acyltransferase//IPR017853; Glycoside hydrolase superfamily	*	*	*	–	–	–	*	*	*	*	*	*	*	*	*	*	+	*	+	+
POX05699	hypothetical protein	AA3;AA8	IPR000172; Glucose-methanol-choline oxidoreductase, N-terminal//IPR007867; Glucose-methanol-choline oxidoreductase, C-terminal//IPR023753; FAD/NAD(P)-binding domain	*	*	–	*	–	–	*	*	*	*	*	*	*	*	*	*	*	*	+	*
POX05700	putative N-acetyl-glucosamine-6-phosphate deacetylase	CE9	IPR003764; N-acetylglucosamine-6-phosphate deacetylase//IPR006680; Amidohydrolase-related//IPR011059; Metal-dependent hydrolase, composite domain//IPR032466; Metal-dependent hydrolase	*	*	–	–	–	–	–	*	*	*	*	*	–	*	*	*	+	+	+	+
POX05748	putative Dol-PP-alpha-oligosaccharide: protein beta-oligosaccharyltransferase	GT66	IPR003674; Oligosaccharyl transferase, STT3 subunit	*	*	*	*	+	+	*	*	*	*	*	*	*	*	*	*	–	*	*	*
POX05773	putative alpha, alpha-trehalose-phosphate synthase [UDP-forming]	GT20	IPR001830; Glycosyl transferase, family 20//IPR003337; Trehalose-phosphatase//IPR006379; HAD-superfamily hydrolase, subfamily IIB//IPR023214; HAD-like domain	+	+	*	+	*	*	*	*	+	+	+	+	*	*	*	+	–	*	*	*
POX05852	hypothetical protein	AA7	IPR006094; FAD linked oxidase, N-terminal//IPR012951; Berberine/berberine-like//IPR016166; FAD-binding, type 2//IPR016169; CO dehydrogenase flavoprotein-like, FAD-binding, subdomain 2	*	*	*	*	–	–	*	–	*	*	+	*	*	*	*	*	+	+	+	+
POX05916	putative endo-beta-1,4-xylanase	GH10	IPR001000; Glycoside hydrolase, family 10//IPR013781; Glycoside hydrolase, catalytic domain//IPR017853; Glycoside hydrolase superfamily	+	+	+	+	+	+	+	+	*	*	*	+	+	*	*	*	+	+	+	*
POX05939	putative endo-beta-1,3-glucanase	GH55	IPR011050; Pectin lyase fold/virulence factor//IPR012334; Pectin lyase fold//IPR024535; Pectate lyase superfamily protein	*	*	*	*	*	*	*	*	*	*	*	*	*	*	*	*	–	–	*	*
POX05968	putative cellulose monooxygenase	AA9	IPR005103; Glycoside hydrolase, family 61	*	*	+	*	*	*	*	*	+	+	*	*	*	*	*	*	+	+	*	*
POX05977	putative UDP-Xyl: (mannosyl) glucuronoxylomannan/galactoxylomannan beta-1,2-xylosyltransferase	GT90	IPR006598; Lipopolysaccharide-modifying protein	–	*	*	*	–	*	–	*	–	*	*	*	*	*	*	*	+	*	*	*
POX06013	putative peptidoglycan N-acetylglucosamine deacetylase	CE4	IPR002198; Short-chain dehydrogenase/reductase SDR//IPR002347; Glucose/ribitol dehydrogenase//IPR002509; NodB homology domain//IPR011330; Glycoside hydrolase/deacetylase, beta/alpha-barrel//IPR016040; NAD(P)-binding domain	*	*	*	*	*	*	*	*	*	*	*	–	*	*	*	*	–	*	*	*
POX06018	putative cellulose synthase	GT2	IPR029044; Nucleotide-diphospho-sugar transferases	*	*	*	*	+	*	*	*	*	*	*	*	*	*	*	*	*	*	*	*
POX06042	putative beta-1,3-glucanosyltransferase	GH17	IPR000490; Glycoside hydrolase family 17//IPR013781; Glycoside hydrolase, catalytic domain//IPR017853; Glycoside hydrolase superfamily	*	*	*	*	+	*	+	*	*	*	*	*	*	*	*	*	*	*	*	*
POX06056	putative alpha-1,6-mannanase	GH76	IPR005198; Glycoside hydrolase, family 76//IPR008928; Six-hairpin glycosidase-like//IPR012341; Six-hairpin glycosidase	*	*	*	*	+	*	*	–	*	*	*	*	*	*	*	*	*	*	*	+
POX06067	putative alpha-mannosidase	GH92	IPR005887; Alpha-1,2-mannosidase, putative//IPR008928; Six-hairpin glycosidase-like//IPR012939; Glycosyl hydrolase family 92//IPR014718; Glycoside hydrolase-type carbohydrate-binding, subgroup	–	–	*	–	–	*	–	*	–	–	–	–	*	*	*	–	+	+	+	+
POX06079	intracellular beta-glucosidase	GH1	IPR001360; Glycoside hydrolase, family 1//IPR013781; Glycoside hydrolase, catalytic domain//IPR017853; Glycoside hydrolase superfamily//IPR018120; Glycoside hydrolase, family 1, active site	+	+	+	+	+	+	+	+	+	+	+	+	+	+	+	+	*	*	*	*
POX06111	D-arabinono-1,4-lactone oxidase	AA4;AA7	IPR006093; Oxygen oxidoreductase covalent FAD-binding site//IPR006094; FAD linked oxidase, N-terminal//IPR007173; D-arabinono-1,4-lactone oxidase//IPR016166; FAD-binding, type 2//IPR016167; FAD-binding, type 2, subdomain 1//IPR016169; CO dehydrogenase flavoprotein-like, FAD-binding, subdomain 2//IPR030654; Sugar 1,4-lactone oxidase	*	*	*	*	+	*	*	*	*	*	*	*	*	*	*	*	–	*	*	*
POX06147	endo-beta-1,4-glucanase Cel5A	CBM1;GH5	IPR000254; Cellulose-binding domain, fungal//IPR001547; Glycoside hydrolase, family 5//IPR013781; Glycoside hydrolase, catalytic domain//IPR017853; Glycoside hydrolase superfamily//IPR018087; Glycoside hydrolase, family 5, conserved site	+	+	+	+	+	+	+	+	+	+	+	+	+	+	+	+	*	*	+	*
POX06155	hypothetical protein	AA1	IPR001117; Multicopper oxidase, type 1//IPR002355; Multicopper oxidase, copper-binding site//IPR008972; Cupredoxin//IPR011706; Multicopper oxidase, type 2//IPR011707; Multicopper oxidase, type 3	*	*	*	–	*	*	*	*	*	*	*	*	*	*	*	*	*	*	+	+
POX06196	hypothetical protein	AA1	IPR001117; Multicopper oxidase, type 1//IPR002355; Multicopper oxidase, copper-binding site//IPR008972; Cupredoxin//IPR011706; Multicopper oxidase, type 2//IPR011707; Multicopper oxidase, type 3	*	*	*	–	–	*	–	*	*	*	*	*	+	*	–	*	+	–	*	*
POX06200	homoserine O-acetyltransferase	CE1	IPR000073; Alpha/beta hydrolase fold-1//IPR008220; Homoserine acetyltransferase//IPR029058; Alpha/Beta hydrolase fold	*	*	*	*	–	*	*	*	*	*	–	–	*	*	*	*	*	*	*	*
POX06203	hypothetical protein	CE10	IPR002018; Carboxylesterase, type B//IPR019826; Carboxylesterase type B, active site//IPR029058; Alpha/Beta hydrolase fold	*	*	*	*	*	*	*	*	*	*	*	–	*	*	*	*	*	*	*	*
POX06241	putative chitin glucanosyltransferase	GH16	IPR000757; Glycoside hydrolase, family 16//IPR013320; Concanavalin A-like lectin/glucanase domain//IPR017168; Glycoside hydrolase, family 16, CRH1, predicted	–	*	*	*	–	*	*	*	–	*	*	*	–	*	*	*	+	–	–	*
POX06242	putative alpha-glucosidase	GH31	IPR000322; Glycoside hydrolase family 31//IPR011013; Galactose mutarotase-like domain//IPR017853; Glycoside hydrolase superfamily//IPR025887; Glycoside hydrolase family 31, N-terminal domain//IPR030458; Glycosyl hydrolases family 31, active site//IPR031727; Galactose mutarotase, N-terminal barrel	*	*	*	–	–	*	*	*	–	–	–	–	*	–	*	–	+	+	*	*
POX06301	putative alpha-mannosidase	GH47	IPR001382; Glycoside hydrolase family 47	*	*	–	–	*	–	–	*	*	*	*	*	*	*	*	*	*	*	+	+
POX06324	putative exo-beta-1,3-glucanase	GH55	IPR011050; Pectin lyase fold/virulence factor//IPR012334; Pectin lyase fold//IPR024429; Endosialidase, N-terminal extension domain//IPR024535; Pectate lyase superfamily protein	*	*	+	*	–	+	+	*	*	+	+	*	*	*	+	*	*	–	–	*
POX06350	putative beta-galactosidase	GH35	IPR001944; Glycoside hydrolase, family 35//IPR008979; Galactose-binding domain-like//IPR013781; Glycoside hydrolase, catalytic domain//IPR017853; Glycoside hydrolase superfamily//IPR018954; Beta-galactosidase, domain 2//IPR019801; Glycoside hydrolase, family 35, conserved site//IPR025300; Beta-galactosidase jelly roll domain//IPR025972; Beta-galactosidase, domain 3//IPR031330; Glycoside hydrolase…	*	*	*	*	+	+	+	*	*	*	*	*	*	*	*	*	+	*	–	*
POX06380	SUN domain-containing protein	GH132	IPR005556; SUN family	*	*	+	*	+	+	+	+	*	+	+	+	*	*	*	*	–	*	*	*
POX06458	hypothetical protein	CE10	IPR013094; Alpha/beta hydrolase fold-3//IPR029058; Alpha/Beta hydrolase fold	*	*	–	–	–	*	*	*	–	–	–	*	*	*	*	*	+	+	*	+
POX06500	putative glycogen/starch phosphorylase	GT35	IPR000811; Glycosyl transferase, family 35//IPR011833; Glycogen/starch/alpha-glucan phosphorylase	*	*	–	*	*	*	*	*	*	*	*	*	*	*	*	*	–	*	–	*
POX06545	putative beta-galactosidase	GH35	IPR001944; Glycoside hydrolase, family 35//IPR008979; Galactose-binding domain-like//IPR013781; Glycoside hydrolase, catalytic domain//IPR017853; Glycoside hydrolase superfamily//IPR018954; Beta-galactosidase, domain 2//IPR025300; Beta-galactosidase jelly roll domain//IPR025972; Beta-galactosidase, domain 3//IPR031330; Glycoside hydrolase 35, catalytic domain	*	*	*	*	+	+	*	*	*	*	*	*	*	*	*	*	*	*	*	*
POX06551	putative alpha-1,6-mannosyltransferase	GT32	IPR007577; Glycosyltransferase, DXD sugar-binding motif//IPR018744; Domain of unknown function DUF2293//IPR029044; Nucleotide-diphospho-sugar transferases	*	*	*	*	*	*	*	*	*	–	*	*	*	*	*	*	+	*	*	*
POX06569	putative alpha-1,6-mannanase	GH76	IPR005198; Glycoside hydrolase, family 76//IPR008928; Six-hairpin glycosidase-like//IPR012341; Six-hairpin glycosidase//IPR014480; Mannan endo-1,6-alpha-mannosidase	*	*	*	*	+	+	*	*	*	*	–	*	*	*	*	*	*	*	*	*
POX06571	beta-xylosidase	GH3	IPR001764; Glycoside hydrolase, family 3, N-terminal//IPR002772; Glycoside hydrolase family 3 C-terminal domain//IPR017853; Glycoside hydrolase superfamily//IPR026891; Fibronectin type III-like domain//IPR026892; Glycoside hydrolase family 3	+	+	+	+	+	+	*	*	*	*	*	*	+	*	*	*	*	*	*	*
POX06582	putative GDP-Man: alpha-D-mannose-a-(1, 6)-phosphatidyl myo-inositol monomannosyltransferase	GT4;GT5	IPR001296; Glycosyl transferase, family 1//IPR001753; Crotonase superfamily//IPR028098; Glycosyltransferase subfamily 4-like, N-terminal domain//IPR029045; ClpP/crotonase-like domain	*	*	*	–	–	*	*	*	*	*	*	*	*	*	*	*	+	+	*	+
POX06589	hypothetical protein	AA3;AA8	IPR000172; Glucose-methanol-choline oxidoreductase, N-terminal//IPR007867; Glucose-methanol-choline oxidoreductase, C-terminal//IPR023753; FAD/NAD(P)-binding domain	*	*	*	*	*	–	*	*	*	*	*	+	*	*	*	*	+	+	+	*
POX06599	putative alpha-L-arabinofuranosidase	CBM1;GH62	IPR000254; Cellulose-binding domain, fungal//IPR005193; Glycoside hydrolase, family 62, arabinosidase//IPR023296; Glycosyl hydrolase, five-bladed beta-propellor domain	+	+	+	+	+	+	+	+	*	*	*	+	+	*	*	*	*	+	*	*
POX06600	putative alpha-L-arabinofuranosidase	CBM1;GH43	IPR000254; Cellulose-binding domain, fungal//IPR006710; Glycoside hydrolase, family 43//IPR013320; Concanavalin A-like lectin/glucanase domain//IPR023296; Glycosyl hydrolase, five-bladed beta-propellor domain	+	*	+	+	+	+	*	+	*	*	*	+	+	*	*	*	*	+	+	*
POX06601	putative endo-beta-1,4-xylanase	CBM1;GH30	IPR000254; Cellulose-binding domain, fungal//IPR001139; Glycoside hydrolase, family 30//IPR013780; Glycosyl hydrolase, family 13, all-beta//IPR013781; Glycoside hydrolase, catalytic domain//IPR017853; Glycoside hydrolase superfamily	+	+	+	+	+	+	+	+	+	+	+	+	+	+	*	+	*	–	–	–
POX06602	hypothetical protein	AA7	IPR006094; FAD linked oxidase, N-terminal//IPR016166; FAD-binding, type 2//IPR016167; FAD-binding, type 2, subdomain 1//IPR016169; CO dehydrogenase flavoprotein-like, FAD-binding, subdomain 2	*	*	+	*	+	+	+	+	*	+	*	+	*	*	*	*	*	+	*	*
POX06611	putative rhamnogalacturonan lyase	PL4	IPR008979; Galactose-binding domain-like//IPR011013; Galactose mutarotase-like domain//IPR013784; Carbohydrate-binding-like fold//IPR014766; Carboxypeptidase, regulatory domain//IPR029411; Rhamnogalacturonan lyase, domain III//IPR029413; Rhamnogalacturonan lyase, domain II	*	–	*	–	*	–	–	*	*	*	–	*	*	*	–	*	+	+	+	*
POX06632	putative beta-galactosidase	GH35	IPR001944; Glycoside hydrolase, family 35//IPR008979; Galactose-binding domain-like//IPR013781; Glycoside hydrolase, catalytic domain//IPR017853; Glycoside hydrolase superfamily//IPR018954; Beta-galactosidase, domain 2//IPR025300; Beta-galactosidase jelly roll domain//IPR025972; Beta-galactosidase, domain 3//IPR031330; Glycoside hydrolase 35, catalytic domain	*	*	*	–	*	*	–	*	*	*	*	*	*	*	*	*	+	+	+	+
POX06689	putative endo-beta-1,4-galactanase	GH53	IPR011683; Glycosyl hydrolase family 53//IPR013781; Glycoside hydrolase, catalytic domain//IPR017853; Glycoside hydrolase superfamily	*	*	*	*	*	+	+	+	–	*	*	*	*	*	*	*	+	+	*	*
POX06691	putative alpha-mannosyltransferase	GT4	IPR001296; Glycosyl transferase, family 1//IPR031814; ALG11 mannosyltransferase, N-terminal	*	*	*	–	*	*	*	*	*	*	*	*	*	*	*	*	*	*	*	*
POX06751	putative alpha-glucosidase	GH31	IPR000322; Glycoside hydrolase family 31//IPR011013; Galactose mutarotase-like domain//IPR017853; Glycoside hydrolase superfamily//IPR025887; Glycoside hydrolase family 31, N-terminal domain	*	–	*	–	+	+	*	*	–	–	*	–	*	*	*	*	+	+	*	*
POX06783	putative endo-beta-1,4-xylanase	CBM1;GH11	IPR000254; Cellulose-binding domain, fungal//IPR001137; Glycoside hydrolase, family 11//IPR013319; Glycoside hydrolase, family 11/12//IPR013320; Concanavalin A-like lectin/glucanase domain//IPR018208; Glycoside hydrolase, family 11, active site	+	+	+	+	+	+	+	+	+	+	+	+	+	+	+	+	–	–	–	–
POX06789	putative alpha-L-rhamnosidase	GH78	IPR008902; Bacterial alpha-L-rhamnosidase//IPR008928; Six-hairpin glycosidase-like//IPR012341; Six-hairpin glycosidase	*	–	–	–	*	*	–	*	*	*	–	*	*	*	*	*	*	*	+	*
POX06790	putative rhamnogalacturonan alpha-L-rhamnopyranohydrolase	GH28	IPR000743; Glycoside hydrolase, family 28//IPR011050; Pectin lyase fold/virulence factor//IPR012334; Pectin lyase fold	*	*	*	–	–	+	*	+	–	*	–	–	*	*	*	*	+	+	*	+
POX06808	hypothetical protein	GH109	IPR000683; Oxidoreductase, N-terminal//IPR016040; NAD(P)-binding domain	*	*	*	*	*	*	*	*	*	–	*	–	*	*	*	*	*	*	–	*
POX06818	Heat shock protein DnaJ	GT41	IPR001440; Tetratricopeptide repeat 1//IPR001623; DnaJ domain//IPR011990; Tetratricopeptide-like helical domain//IPR013026; Tetratricopeptide repeat-containing domain//IPR018253; DnaJ domain, conserved site//IPR019734; Tetratricopeptide repeat	+	+	*	+	*	*	+	*	+	*	+	+	+	*	+	+	–	*	*	*
POX06835	beta-glucosidase BGL1	GH3	IPR001764; Glycoside hydrolase, family 3, N-terminal//IPR002772; Glycoside hydrolase family 3 C-terminal domain//IPR017853; Glycoside hydrolase superfamily//IPR019800; Glycoside hydrolase, family 3, active site//IPR026891; Fibronectin type III-like domain//IPR026892; Glycoside hydrolase family 3	*	*	–	*	–	*	+	+	*	*	*	*	*	*	*	*	+	+	*	*
POX06859	putative glycogenin	GT8	IPR002495; Glycosyl transferase, family 8//IPR029044; Nucleotide-diphospho-sugar transferases	*	*	*	*	*	*	*	*	*	*	*	*	*	*	*	*	–	–	*	*
POX06888	hypothetical protein	CE10	IPR002018; Carboxylesterase, type B//IPR019826; Carboxylesterase type B, active site//IPR029058; Alpha/Beta hydrolase fold	*	*	*	–	+	+	–	*	*	*	*	*	*	*	*	*	+	*	+	+
POX06899	putative exo-beta-1,3-glucanase	GH5	IPR001547; Glycoside hydrolase, family 5//IPR013781; Glycoside hydrolase, catalytic domain//IPR017853; Glycoside hydrolase superfamily	*	*	–	–	–	–	–	*	*	*	–	–	–	*	*	*	+	+	+	+
POX06900	putative beta-glucuronidase	GH2	IPR006102; Glycoside hydrolase, family 2, immunoglobulin-like beta-sandwich//IPR006103; Glycoside hydrolase family 2, catalytic domain//IPR006104; Glycosyl hydrolases family 2, sugar binding domain//IPR008979; Galactose-binding domain-like//IPR013781; Glycoside hydrolase, catalytic domain//IPR013812; Glycoside hydrolase, family 2/20, immunoglobulin-like beta-sandwich domain//IPR017853; Glycoside …	*	*	–	–	*	–	–	*	*	*	*	–	*	*	*	–	*	*	+	+
POX06959	putative endo-beta-1,3-glucanase	GH81	IPR005200; Endo-1,3(4)-beta-glucanase	*	*	–	–	*	*	–	*	*	*	*	–	*	*	*	*	*	*	+	+
POX06983	xyloglucan-specific endo-beta-D-1,4-glucanase	GH12	IPR002594; Glycoside hydrolase, family 12//IPR013319; Glycoside hydrolase, family 11/12//IPR013320; Concanavalin A-like lectin/glucanase domain	*	+	+	+	+	+	+	+	+	+	+	+	+	+	+	+	*	–	–	*
POX06998	putative d-4,5 unsaturated beta-glucuronyl hydrolase	GH88	IPR008928; Six-hairpin glycosidase-like//IPR010905; Glycosyl hydrolase, family 88//IPR012341; Six-hairpin glycosidase	*	*	*	*	*	+	*	*	*	*	–	*	*	*	*	*	*	+	+	*
POX07001	hypothetical protein	GH3	IPR000569; HECT domain//IPR001764; Glycoside hydrolase, family 3, N-terminal//IPR002772; Glycoside hydrolase family 3 C-terminal domain//IPR017853; Glycoside hydrolase superfamily//IPR019800; Glycoside hydrolase, family 3, active site//IPR026891; Fibronectin type III-like domain//IPR026892; Glycoside hydrolase family 3	–	*	*	*	–	*	*	*	*	*	*	*	–	*	*	*	+	*	*	*
POX07083	putative beta-1,3-1,4-glucanase	GH16	IPR000757; Glycoside hydrolase, family 16//IPR013320; Concanavalin A-like lectin/glucanase domain	*	*	–	–	*	–	–	*	*	*	*	*	*	*	*	*	+	*	+	+
POX07084	putative UDP-Xyl: (mannosyl) glucuronoxylomannan/galactoxylomannan beta-1,2-xylosyltransferase	GT90	IPR006598; Lipopolysaccharide-modifying protein	*	*	*	*	*	–	*	*	*	*	*	*	*	*	*	*	*	+	+	*
POX07098	putative UDP-GlcNAc: peptide beta-N-acetylglucosaminyltransferase	GT41	IPR001440; Tetratricopeptide repeat 1//IPR011990; Tetratricopeptide-like helical domain//IPR013026; Tetratricopeptide repeat-containing domain//IPR019734; Tetratricopeptide repeat//IPR029489; O-GlcNAc transferase, C-terminal	*	*	*	*	–	*	*	*	*	*	*	*	*	*	*	*	*	*	*	*
POX07104	putative alpha-xylosidase	GH31	IPR000322; Glycoside hydrolase family 31//IPR011013; Galactose mutarotase-like domain//IPR013785; Aldolase-type TIM barrel//IPR017853; Glycoside hydrolase superfamily	*	*	*	*	*	*	*	*	+	*	*	*	*	*	*	*	+	+	*	+
POX07143	Trp repressor binding protein	AA6	IPR005025; NADPH-dependent FMN reductase-like//IPR008254; Flavodoxin/nitric oxide synthase//IPR010089; Flavoprotein WrbA//IPR029039; Flavoprotein-like domain	*	*	*	*	+	*	+	*	*	*	*	*	*	*	*	*	–	*	*	*
POX07145	putative chitinase	GH18	IPR001223; Glycoside hydrolase family 18, catalytic domain//IPR001579; Glycoside hydrolase, chitinase active site//IPR011583; Chitinase II//IPR013781; Glycoside hydrolase, catalytic domain//IPR017853; Glycoside hydrolase superfamily//IPR029070; Chitinase insertion domain	*	*	*	*	*	*	*	*	*	–	*	–	*	*	*	*	+	+	*	*
POX07169	putative Dol-P-Glc: Glc2Man9GlcNAc2-PP-Dol alpha-1, 2-glucosyltransferase	GT59	IPR016900; Alpha-2-glucosyltransferase Alg10	*	*	*	*	+	*	*	*	*	*	*	*	*	*	*	*	*	*	*	*
POX07193	putative alpha-1,3-glucan synthase	GH13;GT4;GT5	IPR006047; Glycosyl hydrolase, family 13, catalytic domain//IPR006589; Glycosyl hydrolase, family 13, subfamily, catalytic domain//IPR013534; Starch synthase, catalytic domain//IPR013781; Glycoside hydrolase, catalytic domain//IPR017853; Glycoside hydrolase superfamily	*	*	*	*	+	–	*	–	*	*	*	*	*	*	*	*	*	*	+	*
POX07201	putative exo-beta-1,3-glucanase	GH17	IPR000490; Glycoside hydrolase family 17//IPR013781; Glycoside hydrolase, catalytic domain//IPR017853; Glycoside hydrolase superfamily	*	+	*	+	*	*	*	+	*	*	*	*	*	*	*	+	*	*	–	–
POX07285	putative beta-1,3-mannanase	GH5	IPR001547; Glycoside hydrolase, family 5//IPR013781; Glycoside hydrolase, catalytic domain//IPR017853; Glycoside hydrolase superfamily	*	*	*	*	*	*	*	*	*	*	*	*	*	*	*	*	+	*	*	*
POX07304	putative polygalacturonase	GH28	IPR000743; Glycoside hydrolase, family 28//IPR006626; Parallel beta-helix repeat//IPR011050; Pectin lyase fold/virulence factor//IPR012334; Pectin lyase fold	+	*	*	*	+	+	*	+	*	*	*	*	+	*	*	*	–	*	*	–
POX07319	putative alpha-glucosidase	GH63	IPR004888; Glycoside hydrolase family 63//IPR008928; Six-hairpin glycosidase-like	*	*	*	*	*	*	*	*	*	*	*	*	*	*	*	*	*	–	*	*
POX07327	hypothetical protein	CE10	IPR013094; Alpha/beta hydrolase fold-3//IPR029058; Alpha/Beta hydrolase fold	*	*	*	*	–	*	–	*	*	*	*	*	*	*	*	*	+	*	*	*
POX07343	hypothetical protein	CE10	IPR002168; Lipase, GDXG, active site//IPR013094; Alpha/beta hydrolase fold-3//IPR029058; Alpha/Beta hydrolase fold	*	*	*	*	–	*	–	+	–	*	*	*	*	*	*	*	+	+	*	*
POX07373	putative pectin acetylesterase	CE12	IPR013830; SGNH hydrolase-type esterase domain	*	*	+	*	*	+	+	+	*	*	–	*	*	*	*	*	*	*	*	*
POX07375	putative beta-1,3-glucanase	GH16	IPR000757; Glycoside hydrolase, family 16//IPR013320; Concanavalin A-like lectin/glucanase domain	*	*	*	*	+	*	+	+	*	*	–	–	*	*	*	*	*	+	*	*
POX07376	chitin binding domain-containing protein	AA5	IPR001002; Chitin-binding, type 1//IPR002889; Carbohydrate-binding WSC//IPR013994; Carbohydrate-binding WSC, subgroup	*	*	*	*	*	–	*	+	*	*	–	–	*	*	–	*	*	+	*	*
POX07378	putative cutinase	CE5	IPR000675; Cutinase//IPR011150; Cutinase, monofunctional//IPR029058; Alpha/Beta hydrolase fold	*	*	*	–	–	*	*	+	–	–	–	*	*	*	*	*	+	+	+	*
POX07380	putative lysozyme	GH25	IPR002053; Glycoside hydrolase, family 25//IPR008270; Glycoside hydrolase, family 25, active site//IPR013781; Glycoside hydrolase, catalytic domain//IPR017853; Glycoside hydrolase superfamily//IPR018077; Glycoside hydrolase, family 25 subgroup	*	*	–	–	*	*	+	+	–	–	–	–	*	*	*	*	+	+	+	*
POX07399	putative UDP-Glc: sterol glucosyltransferase	GT1	IPR002213; UDP-glucuronosyl/UDP-glucosyltransferase//IPR003903; Ubiquitin interacting motif//IPR004276; Glycosyltransferase family 28, N-terminal domain	*	*	+	*	–	*	*	*	*	*	*	*	*	*	*	*	+	–	–	*
POX07409	hypothetical protein	GH131	NA	*	*	*	*	–	*	*	*	*	*	*	*	*	*	*	*	*	*	*	*
POX07410	hypothetical protein	GT41	IPR000845; Nucleoside phosphorylase domain//IPR002182; NB-ARC//IPR011990; Tetratricopeptide-like helical domain//IPR013026; Tetratricopeptide repeat-containing domain//IPR019734; Tetratricopeptide repeat//IPR027417; P-loop containing nucleoside triphosphate hydrolase	*	*	*	–	–	–	*	*	*	–	–	–	*	*	*	*	+	+	*	*
POX07423	chitin binding domain- and peptidoglycan binding domain-containing protein	CBM18	IPR001002; Chitin-binding, type 1//IPR018392; LysM domain	*	*	+	*	+	+	+	+	*	+	+	*	*	*	*	*	–	–	–	*
POX07424	putative chitinase	GH18	IPR001223; Glycoside hydrolase family 18, catalytic domain//IPR001579; Glycoside hydrolase, chitinase active site//IPR011583; Chitinase II//IPR013781; Glycoside hydrolase, catalytic domain//IPR017853; Glycoside hydrolase superfamily//IPR029070; Chitinase insertion domain	*	*	+	*	+	+	+	+	*	+	*	*	*	*	*	*	–	*	*	*
POX07441	putative alpha-L-arabinofuranosidase	GH51	IPR010720; Alpha-L-arabinofuranosidase, C-terminal//IPR017853; Glycoside hydrolase superfamily	*	*	–	*	+	+	*	*	*	*	*	*	*	*	*	*	+	+	*	*
POX07452	hypothetical protein	AA3;AA8	IPR000172; Glucose-methanol-choline oxidoreductase, N-terminal//IPR007867; Glucose-methanol-choline oxidoreductase, C-terminal//IPR012132; Glucose-methanol-choline oxidoreductase//IPR023753; FAD/NAD(P)-binding domain	*	*	*	–	–	–	–	*	–	–	–	*	*	*	*	*	+	+	+	+
POX07470	putative beta-1,6-N-acetylglucosaminidase	GH20	IPR013781; Glycoside hydrolase, catalytic domain//IPR015883; Glycoside hydrolase family 20, catalytic domain//IPR017853; Glycoside hydrolase superfamily//IPR025705; Beta-hexosaminidase//IPR029018; Chitobiase/beta-hexosaminidase domain 2-like//IPR029019; Beta-hexosaminidase, eukaryotic type, N-terminal	*	*	–	–	*	+	–	*	–	*	*	–	*	*	*	*	*	*	+	+
POX07482	Peptidoglycan-binding lysin domain	CBM50	IPR018392; LysM domain	*	*	*	–	*	*	*	*	*	*	*	*	*	–	*	–	*	+	*	*
POX07483	hypothetical protein	GH18	IPR001223; Glycoside hydrolase family 18, catalytic domain//IPR001579; Glycoside hydrolase, chitinase active site//IPR011583; Chitinase II//IPR013781; Glycoside hydrolase, catalytic domain//IPR017853; Glycoside hydrolase superfamily//IPR029070; Chitinase insertion domain	*	*	*	*	*	*	*	*	*	–	*	*	*	–	*	*	*	+	*	–
POX07487	hypothetical protein	GH55	IPR018392; LysM domain	*	*	*	*	*	–	*	*	*	*	–	*	*	*	*	*	*	+	+	–
POX07494	hypothetical protein	GT41	IPR001440; Tetratricopeptide repeat 1//IPR011990; Tetratricopeptide-like helical domain//IPR013026; Tetratricopeptide repeat-containing domain//IPR019734; Tetratricopeptide repeat//IPR024111; Peroxisomal targeting signal 1 receptor family	*	*	*	*	–	*	*	*	*	*	*	*	*	*	*	*	*	*	*	*
POX07524	putative alpha-L-rhamnosidase	GH78;CBM67	IPR008902; Bacterial alpha-L-rhamnosidase//IPR008928; Six-hairpin glycosidase-like//IPR008979; Galactose-binding domain-like//IPR013737; Bacterial alpha-L-rhamnosidase N-terminal//IPR016007; Alpha-L-rhamnosidase	*	+	+	+	+	*	*	*	*	+	+	+	*	*	*	*	+	+	*	+
POX07534	putative beta-1,3-glucanosyltransferase	GH17	IPR013781; Glycoside hydrolase, catalytic domain//IPR017853; Glycoside hydrolase superfamily	*	*	*	*	*	*	*	+	*	*	*	*	*	*	*	*	*	*	*	–
POX07535	putative endo-beta-1,4-glucanase	GH12	IPR002594; Glycoside hydrolase, family 12//IPR013319; Glycoside hydrolase, family 11/12//IPR013320; Concanavalin A-like lectin/glucanase domain	+	*	+	+	+	+	+	+	*	*	*	+	*	*	*	*	*	*	*	*
POX07536	putative beta-1,4-mannanase	CBM1;GH26	IPR000254; Cellulose-binding domain, fungal//IPR000805; Glycoside hydrolase, family 26//IPR013781; Glycoside hydrolase, catalytic domain//IPR017853; Glycoside hydrolase superfamily//IPR022790; Glycosyl hydrolase family 26 domain	+	+	+	+	*	+	*	*	*	*	*	+	*	*	*	*	+	*	*	*
POX07567	putative UDP-Glc: sterol glucosyltransferase	GT1	IPR002213; UDP-glucuronosyl/UDP-glucosyltransferase//IPR004276; Glycosyltransferase family 28, N-terminal domain	*	*	–	*	*	–	*	*	*	*	*	+	*	*	*	+	*	*	*	*
POX07573	putative beta-N-acetylhexosaminidase	GH3	IPR001764; Glycoside hydrolase, family 3, N-terminal//IPR017853; Glycoside hydrolase superfamily	*	*	*	–	+	*	*	*	*	–	–	–	+	*	*	–	*	+	*	*
POX07609	putative galactosyl transferase	GT34	IPR008630; Glycosyltransferase 34	–	*	*	*	*	*	–	–	*	*	*	*	–	*	*	*	+	*	*	+
POX07641	putative alpha-1,3-glucanase	CBM24;GH71	IPR000209; Peptidase S8/S53 domain//IPR005197; Glycoside hydrolase family 71//IPR015500; Peptidase S8, subtilisin-related	*	*	+	+	*	*	*	*	*	*	+	+	*	*	*	*	*	*	*	*
POX07663	hypothetical protein	CE10;CE1	IPR001375; Peptidase S9, prolyl oligopeptidase, catalytic domain//IPR015943; WD40/YVTN repeat-like-containing domain//IPR029058; Alpha/Beta hydrolase fold	*	*	*	*	–	*	*	*	*	*	*	*	*	*	*	*	*	*	*	*
POX07665	putative beta-xylosidase	GH117;GH43	IPR006710; Glycoside hydrolase, family 43//IPR023296; Glycosyl hydrolase, five-bladed beta-propellor domain	+	+	+	+	+	+	*	*	*	*	*	*	+	*	*	*	*	–	–	*
POX07802	putative beta-fructofuranosidase	GH32	IPR001362; Glycoside hydrolase, family 32//IPR011040; Sialidases//IPR013148; Glycosyl hydrolase family 32, N-terminal//IPR013189; Glycosyl hydrolase family 32, C-terminal//IPR013320; Concanavalin A-like lectin/glucanase domain//IPR023296; Glycosyl hydrolase, five-bladed beta-propellor domain	*	*	*	*	*	+	+	+	*	–	*	*	*	*	*	*	*	*	*	*
POX07890	putative pectate lyase	PL1	IPR002022; Pectate lyase/Amb allergen//IPR011050; Pectin lyase fold/virulence factor//IPR012334; Pectin lyase fold	*	*	*	*	*	*	*	*	*	*	–	–	*	*	*	*	*	*	+	*
POX07891	putative alpha-L-arabinofuranosidase	CBM35;CBM36;CBM6;GH43	IPR005084; Carbohydrate binding module family 6//IPR006584; Cellulose binding, type IV//IPR006710; Glycoside hydrolase, family 43//IPR008979; Galactose-binding domain-like//IPR023296; Glycosyl hydrolase, five-bladed beta-propellor domain	*	*	*	+	+	+	*	*	*	*	*	*	*	*	*	*	*	–	*	*
POX07900	putative endo-beta-1,6-galactanase	GH30	IPR001139; Glycoside hydrolase, family 30//IPR013780; Glycosyl hydrolase, family 13, all-beta//IPR013781; Glycoside hydrolase, catalytic domain//IPR017853; Glycoside hydrolase superfamily	*	*	*	*	+	+	*	+	–	*	*	–	*	*	*	*	+	+	*	*
POX07907	hypothetical protein	AA3;AA8	IPR000172; Glucose-methanol-choline oxidoreductase, N-terminal//IPR007867; Glucose-methanol-choline oxidoreductase, C-terminal//IPR023753; FAD/NAD(P)-binding domain//IPR029058; Alpha/Beta hydrolase fold	*	*	*	*	*	*	*	*	*	*	*	*	*	*	*	*	*	*	*	+
POX07908	hypothetical protein	AA7	IPR006094; FAD linked oxidase, N-terminal//IPR012951; Berberine/berberine-like//IPR016166; FAD-binding, type 2//IPR016169; CO dehydrogenase flavoprotein-like, FAD-binding, subdomain 2	*	*	–	*	*	*	*	*	*	*	–	*	*	*	*	*	*	*	+	*
POX07932	putative pectin methylesterase	CE8	IPR000070; Pectinesterase, catalytic//IPR011050; Pectin lyase fold/virulence factor//IPR012334; Pectin lyase fold//IPR018040; Pectinesterase, active site	+	+	*	*	+	+	+	+	*	+	*	*	*	*	*	*	–	–	*	*
POX07963	putative beta-glucosidase	GH3	IPR001764; Glycoside hydrolase, family 3, N-terminal//IPR002772; Glycoside hydrolase family 3 C-terminal domain//IPR017853; Glycoside hydrolase superfamily//IPR019800; Glycoside hydrolase, family 3, active site//IPR026891; Fibronectin type III-like domain//IPR026892; Glycoside hydrolase family 3	*	*	*	*	+	*	*	*	*	*	*	*	*	*	*	*	*	+	+	+
POX07965	choline dehydrogenase	AA3;AA8	IPR000172; Glucose-methanol-choline oxidoreductase, N-terminal//IPR007867; Glucose-methanol-choline oxidoreductase, C-terminal//IPR012132; Glucose-methanol-choline oxidoreductase//IPR023753; FAD/NAD(P)-binding domain	*	*	*	*	*	*	*	*	*	*	*	*	*	*	*	*	*	+	*	*
POX07971	putative chitinase	GH18	IPR001223; Glycoside hydrolase family 18, catalytic domain//IPR001579; Glycoside hydrolase, chitinase active site//IPR011583; Chitinase II//IPR013781; Glycoside hydrolase, catalytic domain//IPR017853; Glycoside hydrolase superfamily//IPR029070; Chitinase insertion domain	*	*	*	+	+	*	*	*	*	*	*	–	*	*	*	*	–	–	–	*
POX08017	putative alpha-1,6-mannanase	GH76	IPR005198; Glycoside hydrolase, family 76//IPR008928; Six-hairpin glycosidase-like//IPR012341; Six-hairpin glycosidase//IPR014480; Mannan endo-1,6-alpha-mannosidase	*	*	*	*	–	*	*	*	–	*	*	*	–	*	*	*	+	*	*	*
POX08034	putative endo-alpha-1,4-polygalactosaminidase	GH114	IPR004352; Glycoside-hydrolase family GH114, TIM-barrel domain//IPR017853; Glycoside hydrolase superfamily	*	*	*	*	*	*	*	*	–	*	*	*	*	*	*	*	+	*	*	–
POX08039	putative polysialyltransferase	GT4	IPR001296; Glycosyl transferase, family 1	+	*	*	*	+	*	*	*	+	*	*	–	*	*	*	*	*	–	*	*
POX08067	putative pectin methylesterase	CE8	IPR000070; Pectinesterase, catalytic//IPR011050; Pectin lyase fold/virulence factor//IPR012334; Pectin lyase fold	*	*	*	–	–	*	*	*	*	*	*	*	*	*	*	*	+	+	*	*
POX08076	putative alpha-mannosyltransferase	GT71	IPR022751; Alpha-mannosyltransferase//IPR029044; Nucleotide-diphospho-sugar transferases	–	*	*	*	–	*	*	*	–	–	–	–	–	–	*	*	+	*	*	*
POX08077	putative galactosyl transferase	GT34	IPR008630; Glycosyltransferase 34	*	*	*	*	–	*	*	*	*	–	–	–	*	–	*	*	+	*	*	*
POX08080	putative chitin glucanosyltransferase	GH16	IPR000757; Glycoside hydrolase, family 16//IPR013320; Concanavalin A-like lectin/glucanase domain	*	*	*	*	*	*	+	*	*	*	*	*	*	*	*	*	*	*	*	*
POX08092	hypothetical protein	CE10	IPR013094; Alpha/beta hydrolase fold-3//IPR029058; Alpha/Beta hydrolase fold	–	*	*	*	–	*	*	*	–	*	*	*	–	*	*	*	+	*	–	*
POX08140	putative alpha-L-arabinofuranosidase	GH43	IPR006710; Glycoside hydrolase, family 43//IPR016840; Glycoside hydrolase, family 43, endo-1, 5-alpha-L-arabinosidase//IPR023296; Glycosyl hydrolase, five-bladed beta-propellor domain	*	*	*	+	*	+	+	*	*	*	*	+	*	*	*	*	–	–	–	–
POX08147	putative alpha-glucosidase	GH13	IPR006047; Glycosyl hydrolase, family 13, catalytic domain//IPR006589; Glycosyl hydrolase, family 13, subfamily, catalytic domain//IPR013780; Glycosyl hydrolase, family 13, all-beta//IPR013781; Glycoside hydrolase, catalytic domain//IPR015902; Glycoside hydrolase, family 13//IPR017853; Glycoside hydrolase superfamily	*	*	*	*	–	*	*	*	*	*	*	*	*	*	*	*	+	*	–	*
POX08162	hypothetical protein	CE10;CE1	IPR013094; Alpha/beta hydrolase fold-3//IPR029058; Alpha/Beta hydrolase fold	*	*	*	*	*	*	*	*	*	*	*	*	*	*	*	*	+	+	*	*
POX08167	putative peptidoglycan N-acetylglucosamine deacetylase	CE4	IPR002509; NodB homology domain//IPR011330; Glycoside hydrolase/deacetylase, beta/alpha-barrel	*	*	*	*	*	*	*	–	*	*	*	*	*	*	*	*	*	*	*	*
POX08171	putative chitinase	GH18	IPR001002; Chitin-binding, type 1//IPR001223; Glycoside hydrolase family 18, catalytic domain//IPR001579; Glycoside hydrolase, chitinase active site//IPR011583; Chitinase II//IPR013781; Glycoside hydrolase, catalytic domain//IPR017853; Glycoside hydrolase superfamily//IPR018371; Chitin-binding, type 1, conserved site	*	*	*	*	*	*	*	–	*	*	*	–	*	*	*	*	+	+	+	+
POX08175	hypothetical protein	AA7	IPR006094; FAD linked oxidase, N-terminal//IPR012951; Berberine/berberine-like//IPR016166; FAD-binding, type 2//IPR016169; CO dehydrogenase flavoprotein-like, FAD-binding, subdomain 2	*	*	*	*	+	–	*	*	*	*	*	*	*	*	*	*	*	+	*	*
POX08212	D-lactate dehydrogenase	AA4;AA7	IPR004113; FAD-linked oxidase, C-terminal//IPR006094; FAD linked oxidase, N-terminal//IPR016164; FAD-linked oxidase-like, C-terminal//IPR016166; FAD-binding, type 2//IPR016167; FAD-binding, type 2, subdomain 1//IPR016169; CO dehydrogenase flavoprotein-like, FAD-binding, subdomain 2//IPR016171; Vanillyl-alcohol oxidase, C-terminal subdomain 2	*	*	*	*	–	+	+	*	*	*	*	*	*	*	*	*	*	*	–	*
POX08245	hypothetical protein	CE10;CE1	IPR000073; Alpha/beta hydrolase fold-1//IPR013094; Alpha/beta hydrolase fold-3//IPR029058; Alpha/Beta hydrolase fold	+	*	*	*	*	*	+	+	+	+	*	–	+	*	*	*	*	–	–	*
POX08286	putative exopolygalacturonase	GH28	IPR000743; Glycoside hydrolase, family 28//IPR006626; Parallel beta-helix repeat//IPR011050; Pectin lyase fold/virulence factor//IPR012334; Pectin lyase fold	*	*	*	*	–	+	*	*	*	*	–	*	*	*	*	*	+	+	*	*
POX08337	putative beta-glucuronidase	GH79	IPR013781; Glycoside hydrolase, catalytic domain//IPR017853; Glycoside hydrolase superfamily//IPR031728; Beta-glucuronidase, C-terminal	*	–	–	–	–	*	*	*	–	*	–	–	*	*	*	*	+	+	+	+
POX08347	putative alpha-mannosidase	GH38	IPR000602; Glycoside hydrolase family 38, N-terminal domain//IPR011013; Galactose mutarotase-like domain//IPR011330; Glycoside hydrolase/deacetylase, beta/alpha-barrel//IPR011682; Glycosyl hydrolase family 38, C-terminal//IPR015341; Glycoside hydrolase family 38, central domain//IPR027291; Glycoside hydrolase 38/57, N-terminal domain//IPR028995; Glycoside hydrolase families 57/38, central domain	*	–	–	–	–	*	*	*	–	–	–	*	*	*	*	*	+	+	*	*
POX08354	putative UDP-galactose: ceramide 1-beta-galactosyltransferase	GT1	IPR002213; UDP-glucuronosyl/UDP-glucosyltransferase	*	–	*	–	*	*	–	*	*	*	–	*	*	*	*	–	*	–	+	*
POX08390	putative beta-1, 6-glucanase	GH30	IPR001139; Glycoside hydrolase, family 30//IPR013780; Glycosyl hydrolase, family 13, all-beta//IPR013781; Glycoside hydrolase, catalytic domain//IPR017853; Glycoside hydrolase superfamily	*	*	*	–	–	+	*	+	*	*	*	–	*	*	*	*	+	*	*	*
POX08418	triacylglycerol lipase	CE10	IPR002018; Carboxylesterase, type B//IPR019826; Carboxylesterase type B, active site//IPR029058; Alpha/Beta hydrolase fold	*	*	*	*	–	+	*	*	*	*	*	*	*	*	*	*	+	+	+	*
POX08476	putative rhamnogalacturonan acetylesterase	CE12	IPR001087; GDSL lipase/esterase//IPR013830; SGNH hydrolase-type esterase domain	*	*	*	*	–	*	*	*	*	*	*	*	*	*	*	*	+	*	*	*
POX08483	putative alpha-N-acetylglucosaminidase	GH89	IPR007781; Alpha-N-acetylglucosaminidase//IPR024240; Alpha-N-acetylglucosaminidase, N-terminal//IPR024732; Alpha-N-acetylglucosaminidase, C-terminal//IPR024733; Alpha-N-acetylglucosaminidase, tim-barrel domain	*	*	*	–	–	–	*	*	*	*	*	–	*	*	*	*	+	*	*	*
POX08484	glycoside hydrolase family 11 xylanase	CBM1;GH11	IPR000254; Cellulose-binding domain, fungal//IPR001137; Glycoside hydrolase, family 11//IPR013319; Glycoside hydrolase, family 11/12//IPR013320; Concanavalin A-like lectin/glucanase domain//IPR018208; Glycoside hydrolase, family 11, active site	+	+	+	+	+	+	+	+	+	+	+	+	+	*	*	+	*	*	*	*
POX08485	swollenin	CBM1	IPR000254; Cellulose-binding domain, fungal//IPR007112; Expansin/pollen allergen, DPBB domain//IPR007117; Expansin, cellulose-binding-like domain//IPR009009; RlpA-like double-psi beta-barrel domain	+	+	+	+	*	+	+	+	+	+	+	+	+	+	+	+	+	+	+	*
POX08491	putative beta-glucosidase	GH3	IPR001764; Glycoside hydrolase, family 3, N-terminal//IPR002772; Glycoside hydrolase family 3 C-terminal domain//IPR011658; PA14 domain//IPR017853; Glycoside hydrolase superfamily//IPR026891; Fibronectin type III-like domain//IPR026892; Glycoside hydrolase family 3	*	*	*	*	*	*	*	*	*	*	*	+	+	+	+	+	*	*	*	*
POX08581	putative Dol-P-Man alpha-mannosyltransferase	GT22	IPR005599; GPI mannosyltransferase	*	*	–	–	*	–	–	*	*	*	*	*	*	*	*	*	*	+	+	+
POX08609	putative exo-beta-1,3-glucanase	GH55	IPR011050; Pectin lyase fold/virulence factor//IPR012334; Pectin lyase fold//IPR024535; Pectate lyase superfamily protein	*	*	*	*	*	*	*	*	*	*	+	*	*	*	*	*	*	–	–	*
POX08661	putative beta-xylosidase	GH43	IPR006710; Glycoside hydrolase, family 43//IPR013320; Concanavalin A-like lectin/glucanase domain//IPR021833; Protein of unknown function DUF3425//IPR023296; Glycosyl hydrolase, five-bladed beta-propellor domain	*	*	*	*	+	*	*	*	*	*	*	*	*	*	*	*	*	*	*	*
POX08694	hypothetical protein	AA1	IPR001117; Multicopper oxidase, type 1//IPR002355; Multicopper oxidase, copper-binding site//IPR008972; Cupredoxin//IPR011706; Multicopper oxidase, type 2//IPR011707; Multicopper oxidase, type 3//IPR017762; L-ascorbate oxidase, fungi	*	+	*	*	–	–	–	–	+	+	+	*	*	+	+	*	*	+	+	+
POX08758	hypothetical protein	AA3;AA8	IPR000172; Glucose-methanol-choline oxidoreductase, N-terminal//IPR007867; Glucose-methanol-choline oxidoreductase, C-terminal//IPR012132; Glucose-methanol-choline oxidoreductase//IPR023753; FAD/NAD(P)-binding domain//IPR027424; Glucose Oxidase, domain 2	*	*	*	*	*	*	*	–	*	*	+	*	*	*	*	*	*	*	*	+
POX08760	putative alpha, alpha-trehalose-phosphate synthase [UDP-forming]	GT20;GT4	IPR001830; Glycosyl transferase, family 20	*	*	–	*	+	+	*	*	*	*	–	–	*	*	*	*	–	–	–	*
POX08761	putative PHB depolymerase family esterase	CBM1;CE1	IPR000254; Cellulose-binding domain, fungal//IPR010126; Esterase, PHB depolymerase//IPR029058; Alpha/Beta hydrolase fold	+	*	–	–	*	–	–	–	*	–	–	–	*	*	*	–	+	+	+	+
POX08768	putative alpha, alpha-trehalase	GH65	IPR005195; Glycoside hydrolase, family 65, central catalytic//IPR005196; Glycoside hydrolase, family 65, N-terminal//IPR008928; Six-hairpin glycosidase-like//IPR011013; Galactose mutarotase-like domain//IPR012341; Six-hairpin glycosidase	+	+	–	+	–	–	+	+	+	*	+	+	+	+	+	+	*	+	*	*
POX08778	hypothetical protein	GH23	IPR008258; Transglycosylase SLT domain 1//IPR023346; Lysozyme-like domain	*	*	*	–	*	–	–	*	*	*	–	*	*	*	–	*	*	+	+	*
POX08785	putative rhamnogalacturonan lyase	PL4	IPR008979; Galactose-binding domain-like//IPR011013; Galactose mutarotase-like domain//IPR013784; Carbohydrate-binding-like fold//IPR014718; Glycoside hydrolase-type carbohydrate-binding, subgroup//IPR014766; Carboxypeptidase, regulatory domain//IPR015364; Rhamnogalacturonase B, N-terminal//IPR016590; Rhamnogalacturonase B//IPR029411; Rhamnogalacturonan lyase, domain III//IPR029413; Rhamnogalactu…	+	+	+	+	*	+	+	+	*	+	+	+	+	*	*	*	+	+	*	*
POX08813	starch binding domain- and chitin binding domain-containing protein	CBM20;AA13	IPR002044; Carbohydrate binding module family 20//IPR004302; Chitin-binding, domain 3//IPR013783; Immunoglobulin-like fold//IPR013784; Carbohydrate-binding-like fold	*	*	–	–	–	–	+	*	*	–	–	–	*	*	*	*	+	+	+	*
POX08827	putative endo-beta-1,3-glucanase	GH55	IPR011050; Pectin lyase fold/virulence factor//IPR012334; Pectin lyase fold//IPR024429; Endosialidase, N-terminal extension domain//IPR024535; Pectate lyase superfamily protein	*	*	*	*	*	*	*	–	*	*	+	–	*	*	*	*	*	*	*	+
POX08861	putative acetyl xylan esterase	CBM1;CE2	IPR000254; Cellulose-binding domain, fungal//IPR013830; SGNH hydrolase-type esterase domain	*	*	+	*	*	+	*	+	*	*	*	*	+	*	*	*	+	+	*	*
POX08875	putative unsaturated rhamnogalacturonyl hydrolase	GH105	IPR008928; Six-hairpin glycosidase-like//IPR010905; Glycosyl hydrolase, family 88//IPR012341; Six-hairpin glycosidase	*	*	*	*	–	*	*	+	–	–	–	–	*	*	*	*	+	+	*	*
POX08876	hypothetical protein	CE9	IPR006680; Amidohydrolase-related//IPR011059; Metal-dependent hydrolase, composite domain//IPR032466; Metal-dependent hydrolase	–	*	*	–	*	*	*	–	–	*	*	*	–	*	*	*	*	*	–	+
POX08878	hypothetical protein	CE10	IPR002018; Carboxylesterase, type B//IPR019819; Carboxylesterase type B, conserved site//IPR019826; Carboxylesterase type B, active site//IPR029058; Alpha/Beta hydrolase fold	*	*	–	–	–	*	–	*	–	*	–	–	*	*	*	*	+	+	+	+
POX08880	putative exo-beta-glucosaminidase	GH2	IPR006102; Glycoside hydrolase, family 2, immunoglobulin-like beta-sandwich//IPR006104; Glycosyl hydrolases family 2, sugar binding domain//IPR008979; Galactose-binding domain-like//IPR013781; Glycoside hydrolase, catalytic domain//IPR013812; Glycoside hydrolase, family 2/20, immunoglobulin-like beta-sandwich domain//IPR017853; Glycoside hydrolase superfamily//IPR028829; Exo-beta-D-glucosaminidase	–	*	*	–	–	–	–	*	–	*	–	–	–	*	*	–	+	*	+	+
POX08881	mannan endo-1,6-alpha-mannosidase	GH105;GH76	IPR002328; Alcohol dehydrogenase, zinc-type, conserved site//IPR005198; Glycoside hydrolase, family 76//IPR008928; Six-hairpin glycosidase-like//IPR011032; GroES-like//IPR012341; Six-hairpin glycosidase//IPR013149; Alcohol dehydrogenase, C-terminal//IPR013154; Alcohol dehydrogenase, N-terminal//IPR016040; NAD(P)-binding domain//IPR020843; Polyketide synthase, enoylreductase domain	*	*	*	*	–	*	*	*	–	*	–	*	–	*	*	*	+	+	*	+
POX08882	putative beta-glucosidase	GH1	IPR001360; Glycoside hydrolase, family 1//IPR013781; Glycoside hydrolase, catalytic domain//IPR017853; Glycoside hydrolase superfamily	*	–	*	*	*	*	*	*	–	–	*	–	–	*	*	*	+	+	*	*
POX08895	hypothetical protein	GT90	IPR006598; Lipopolysaccharide-modifying protein	*	*	+	*	–	+	*	+	*	+	+	+	*	*	*	*	+	*	*	+
POX08897	putative cellulose monooxygenase	CBM1;AA9	IPR000254; Cellulose-binding domain, fungal//IPR005103; Glycoside hydrolase, family 61	*	+	+	+	–	*	+	+	+	+	+	+	+	+	+	+	+	–	–	–
POX08902	putative alpha-1,6-mannanase	GH76	IPR005198; Glycoside hydrolase, family 76//IPR008928; Six-hairpin glycosidase-like//IPR012341; Six-hairpin glycosidase//IPR014480; Mannan endo-1,6-alpha-mannosidase	–	*	*	*	–	+	+	*	–	*	–	–	–	*	–	*	*	–	–	–
POX08903	putative chitosanase	GH75	IPR009939; Fungal chitosanase	*	*	–	–	–	*	–	*	*	*	*	–	–	*	*	*	+	*	*	*
POX08940	hypothetical protein	GH109	IPR000683; Oxidoreductase, N-terminal//IPR016040; NAD(P)-binding domain	*	*	*	*	*	*	*	*	*	*	*	*	*	*	*	*	*	*	–	*
POX08984	putative beta-xylosidase	GH3	IPR001764; Glycoside hydrolase, family 3, N-terminal//IPR002772; Glycoside hydrolase family 3 C-terminal domain//IPR017853; Glycoside hydrolase superfamily//IPR026891; Fibronectin type III-like domain//IPR026892; Glycoside hydrolase family 3	*	*	*	*	*	–	–	–	*	*	*	*	*	*	*	*	*	*	+	*
POX08990	putative endo-beta-1,4-xylanase	GH10	IPR001000; Glycoside hydrolase, family 10//IPR013781; Glycoside hydrolase, catalytic domain//IPR017853; Glycoside hydrolase superfamily//IPR031158; Glycosyl hydrolases family 10, active site	+	+	*	+	+	+	+	+	*	*	*	*	*	*	*	*	*	*	*	*
POX09056	putative alpha-mannosidase	GH47	IPR001382; Glycoside hydrolase family 47	*	*	*	*	*	*	*	*	*	*	*	–	*	*	*	*	–	–	–	*
POX09085	putative alpha-galactosidase	CBM1;GH27;GH36	IPR000254; Cellulose-binding domain, fungal//IPR002241; Glycoside hydrolase, family 27//IPR006215; Glycoside hydrolase, melibiase//IPR013780; Glycosyl hydrolase, family 13, all-beta//IPR013785; Aldolase-type TIM barrel//IPR017853; Glycoside hydrolase superfamily	+	+	+	+	+	+	+	+	*	+	+	+	*	*	*	+	*	–	*	*
POX09110	putative alpha-1,3-glucanase	CBM24;GH71	IPR005197; Glycoside hydrolase family 71	*	*	–	–	*	–	–	–	*	–	*	–	*	*	+	*	*	+	+	+
POX09120	putative beta-glucanase	GH16	IPR000757; Glycoside hydrolase, family 16//IPR013320; Concanavalin A-like lectin/glucanase domain	*	+	+	*	–	+	+	*	*	+	+	*	*	*	+	*	+	*	*	*
POX09137	putative feruloyl esterase	CBM1;CE1	IPR000254; Cellulose-binding domain, fungal//IPR001375; Peptidase S9, prolyl oligopeptidase, catalytic domain//IPR029058; Alpha/Beta hydrolase fold	+	+	+	+	+	+	*	+	+	+	*	+	+	*	*	*	+	+	+	*
POX09154	putative alpha-L-arabinofuranosidase	GH43	IPR006710; Glycoside hydrolase, family 43//IPR016840; Glycoside hydrolase, family 43, endo-1, 5-alpha-L-arabinosidase//IPR023296; Glycosyl hydrolase, five-bladed beta-propellor domain	*	*	*	*	–	–	–	–	*	*	*	*	*	*	*	*	*	+	+	+
POX09190	hypothetical protein	CE16	IPR013830; SGNH hydrolase-type esterase domain	*	+	+	*	*	*	+	+	*	+	+	+	*	*	*	*	*	*	*	*
POX09231	putative exo-beta-1, 3-glucanase	GH5	IPR001547; Glycoside hydrolase, family 5//IPR013781; Glycoside hydrolase, catalytic domain//IPR017853; Glycoside hydrolase superfamily	*	*	*	*	–	*	*	*	*	*	*	*	*	*	*	*	+	+	+	*
POX09233	hypothetical protein	AA3;AA8	IPR000172; Glucose-methanol-choline oxidoreductase, N-terminal//IPR007867; Glucose-methanol-choline oxidoreductase, C-terminal//IPR012132; Glucose-methanol-choline oxidoreductase//IPR023753; FAD/NAD(P)-binding domain	*	–	–	*	–	–	*	*	–	–	–	–	–	–	*	–	+	+	*	*
POX09238	hypothetical protein	AA7	IPR006094; FAD linked oxidase, N-terminal//IPR012951; Berberine/berberine-like//IPR016166; FAD-binding, type 2//IPR016169; CO dehydrogenase flavoprotein-like, FAD-binding, subdomain 2	*	*	*	*	–	–	*	*	*	*	–	*	*	*	*	*	*	*	+	*
POX09256	putative cellulose monooxygenase	AA9	IPR005103; Glycoside hydrolase, family 61	*	*	*	*	*	–	–	*	*	*	*	*	*	*	*	*	+	+	+	*
POX09258	hypothetical protein	GH127	IPR008928; Six-hairpin glycosidase-like//IPR012341; Six-hairpin glycosidase//IPR012878; Beta-L-arabinofuranosidase, GH127	*	*	+	+	+	+	+	+	*	+	+	+	*	*	*	*	+	+	*	*
POX09260	hypothetical protein	AA7	IPR006094; FAD linked oxidase, N-terminal//IPR012951; Berberine/berberine-like//IPR016166; FAD-binding, type 2//IPR016169; CO dehydrogenase flavoprotein-like, FAD-binding, subdomain 2	*	*	*	*	*	*	*	*	*	*	–	*	*	*	*	*	*	+	*	*
POX09270	putative alpha-1,6-mannanase	GH76	IPR005198; Glycoside hydrolase, family 76//IPR008928; Six-hairpin glycosidase-like//IPR012341; Six-hairpin glycosidase//IPR014480; Mannan endo-1,6-alpha-mannosidase	–	*	*	*	–	*	*	*	*	*	*	*	*	*	*	*	+	*	*	*
POX09352	alpha-amylase Amy13A	CBM20;GH13	IPR002044; Carbohydrate binding module family 20//IPR006047; Glycosyl hydrolase, family 13, catalytic domain//IPR006589; Glycosyl hydrolase, family 13, subfamily, catalytic domain//IPR013780; Glycosyl hydrolase, family 13, all-beta//IPR013781; Glycoside hydrolase, catalytic domain//IPR013783; Immunoglobulin-like fold//IPR013784; Carbohydrate-binding-like fold//IPR015340; Alpha-amylase, domain of …	*	–	–	–	*	+	+	+	*	–	–	–	*	–	–	–	+	+	*	*
POX09353	triacylglycerol lipase	CE10	IPR002018; Carboxylesterase, type B//IPR019826; Carboxylesterase type B, active site//IPR029058; Alpha/Beta hydrolase fold	–	–	–	–	–	–	–	+	–	–	–	*	–	*	*	*	+	+	+	+
POX09386	hypothetical protein	CE10	IPR002018; Carboxylesterase, type B//IPR029058; Alpha/Beta hydrolase fold	*	*	*	–	*	*	–	–	*	*	*	–	*	*	*	*	*	*	+	+
POX09387	putative chitinase	GH18	IPR001223; Glycoside hydrolase family 18, catalytic domain//IPR013781; Glycoside hydrolase, catalytic domain//IPR017853; Glycoside hydrolase superfamily	–	*	*	–	–	+	+	–	*	+	+	*	–	*	+	*	+	*	*	+
POX09418	putative alpha-1,6-mannosyltransferase	GT32	IPR007577; Glycosyltransferase, DXD sugar-binding motif//IPR029044; Nucleotide-diphospho-sugar transferases	*	*	*	*	*	*	*	*	*	*	*	*	*	*	*	*	*	+	*	*
POX09448	putative chitinase	GH18	IPR001223; Glycoside hydrolase family 18, catalytic domain//IPR001579; Glycoside hydrolase, chitinase active site//IPR011583; Chitinase II//IPR013781; Glycoside hydrolase, catalytic domain//IPR017853; Glycoside hydrolase superfamily//IPR029070; Chitinase insertion domain	*	*	*	*	*	+	*	*	*	*	*	*	*	*	*	*	*	–	*	*
POX09499	putative invertase	GH32	IPR001362; Glycoside hydrolase, family 32//IPR013148; Glycosyl hydrolase family 32, N-terminal//IPR013189; Glycosyl hydrolase family 32, C-terminal//IPR013320; Concanavalin A-like lectin/glucanase domain//IPR023296; Glycosyl hydrolase, five-bladed beta-propellor domain	+	+	+	*	+	+	*	+	*	+	+	+	*	+	*	+	+	*	+	+
POX09542	hypothetical protein	GT90	IPR006598; Lipopolysaccharide-modifying protein	*	*	*	*	*	*	*	*	*	*	*	*	*	*	*	*	*	*	*	–
POX09578	hypothetical protein	CE10;CE1	IPR013094; Alpha/beta hydrolase fold-3//IPR029058; Alpha/Beta hydrolase fold	+	+	*	+	+	*	+	*	+	+	+	+	+	*	+	+	–	–	–	–
POX09621	putative chitinase	GH18	IPR001223; Glycoside hydrolase family 18, catalytic domain//IPR001579; Glycoside hydrolase, chitinase active site//IPR011583; Chitinase II//IPR013781; Glycoside hydrolase, catalytic domain//IPR017853; Glycoside hydrolase superfamily//IPR029070; Chitinase insertion domain	*	*	*	*	–	*	*	–	*	*	*	*	*	*	*	*	+	*	*	+
POX09633	putative alpha, alpha-trehalose-phosphate synthase [UDP-forming]	GT20	IPR001830; Glycosyl transferase, family 20//IPR003337; Trehalose-phosphatase//IPR006379; HAD-superfamily hydrolase, subfamily IIB//IPR023214; HAD-like domain	*	*	*	*	*	*	*	*	*	*	*	*	*	*	*	*	*	–	*	*
POX09660	DnaJ homolog subfamily C member 3	GT41	IPR001623; DnaJ domain//IPR011990; Tetratricopeptide-like helical domain//IPR013026; Tetratricopeptide repeat-containing domain//IPR019734; Tetratricopeptide repeat	*	*	*	*	*	*	*	*	*	+	+	*	*	*	*	*	–	*	*	*
POX09801	putative exo-beta-1, 3-galactanase	GH43	IPR006710; Glycoside hydrolase, family 43//IPR008979; Galactose-binding domain-like//IPR023296; Glycosyl hydrolase, five-bladed beta-propellor domain	*	+	+	+	*	+	+	+	+	+	+	+	+	+	+	+	*	*	+	+
POX09802	putative pectin lyase	PL1	IPR002022; Pectate lyase/Amb allergen//IPR011050; Pectin lyase fold/virulence factor//IPR012334; Pectin lyase fold	*	*	+	*	–	–	*	*	*	*	+	+	*	*	*	+	+	+	+	–
POX00609	hypothetical protein	NA	IPR005178; Organic solute transporter subunit alpha/Transmembrane protein 184	*	*	*	*	*	*	*	*	*	*	*	*	*	*	*	*	*	*	*	*
POX00995	hypothetical protein	NA	IPR000644; CBS domain//IPR002550; Domain of unknown function DUF21	*	*	*	*	–	*	*	*	*	*	*	*	*	*	*	*	*	*	*	*
POX01093	hypothetical protein	NA	IPR000832; GPCR, family 2, secretin-like//IPR017981; GPCR, family 2-like	*	*	*	–	–	–	–	*	*	*	*	*	*	*	*	*	+	+	+	*
POX01095	hypothetical protein	NA	IPR003000; Sirtuin family//IPR026590; Sirtuin family, catalytic core domain//IPR026591; Sirtuin family, catalytic core small domain//IPR029035; DHS-like NAD/FAD-binding domain	*	*	*	*	*	*	*	*	*	*	*	*	*	*	*	*	*	*	*	*
POX01120	hypothetical protein	NA	IPR000832; GPCR, family 2, secretin-like//IPR017981; GPCR, family 2-like	*	*	*	*	*	*	+	*	*	*	*	*	*	*	*	*	*	+	*	*
POX01445	hypothetical protein	NA	IPR006603; PQ-loop repeat	*	*	*	*	*	*	*	*	*	*	*	*	*	*	*	*	*	*	*	*
POX01502	hypothetical protein	NA	IPR006603; PQ-loop repeat	*	*	*	*	+	*	*	*	*	*	*	*	*	*	*	*	*	*	*	*
POX01666	hypothetical protein	NA	IPR005178; Organic solute transporter subunit alpha/Transmembrane protein 184	*	*	*	*	–	*	*	*	*	*	*	*	–	*	*	*	+	*	*	*
POX01973	hypothetical protein	NA	IPR001425; Archaeal/bacterial/fungal rhodopsin//IPR029730; Archaeal/bacterial/fungal rhodopsin-like	*	*	–	*	*	–	*	*	*	*	–	*	*	*	*	*	+	+	+	*
POX02499	hypothetical protein	NA	IPR004254; AdipoR/Haemolysin-III-related	*	*	+	*	*	*	+	*	*	*	*	*	*	*	*	*	*	–	*	*
POX03180	hypothetical protein	NA	IPR004254; AdipoR/Haemolysin-III-related	*	*	*	*	–	*	*	*	*	*	*	*	*	*	*	*	+	*	*	*
POX03501	hypothetical protein	NA	IPR016137; RGS domain	*	*	+	+	*	*	*	*	*	+	*	*	*	*	*	*	–	*	*	*
POX05907	hypothetical protein	NA	IPR006603; PQ-loop repeat	*	*	–	–	–	–	–	*	*	*	*	–	*	*	*	*	+	*	+	+
POX06057	hypothetical protein	NA	IPR017981; GPCR, family 2-like//IPR022596; G protein-coupled receptor GPR1, C-terminal//IPR023041; Glucose receptor Git3, N-terminal	*	*	+	*	*	*	*	+	*	*	*	*	*	*	*	*	*	+	*	*
POX06695	hypothetical protein	NA	IPR006603; PQ-loop repeat	*	*	*	*	–	*	*	*	*	*	*	*	*	*	*	+	+	*	*	*
POX06755	hypothetical protein	NA	IPR017981; GPCR, family 2-like//IPR022596; G protein-coupled receptor GPR1, C-terminal//IPR023041; Glucose receptor Git3, N-terminal	*	*	*	*	*	*	+	*	*	*	*	*	*	*	*	*	*	+	*	*
POX07341	hypothetical protein	NA	IPR022596; G protein-coupled receptor GPR1, C-terminal//IPR023041; Glucose receptor Git3, N-terminal	*	*	*	*	*	*	*	*	*	*	*	*	*	*	*	*	*	*	*	–
POX08460	hypothetical protein	NA	IPR000366; GPCR fungal pheromone mating factor, STE2//IPR027458; Pheromone alpha factor receptor, double transmembrane domain	*	*	*	*	–	*	*	*	*	*	*	*	*	*	*	*	*	*	*	*
POX00005	hypothetical protein	NA	IPR005828; Major facilitator, sugar transporter-like//IPR005829; Sugar transporter, conserved site//IPR020846; Major facilitator superfamily domain	+	+	+	+	+	+	+	+	*	–	–	*	+	*	*	*	+	+	*	–
POX00013	hypothetical protein	NA	IPR011701; Major facilitator superfamily//IPR020846; Major facilitator superfamily domain	+	*	*	*	*	*	*	*	+	*	+	+	*	*	*	+	–	–	*	*
POX00104	hypothetical protein	NA	IPR003439; ABC transporter-like//IPR003593; AAA+ ATPase domain//IPR007325; Kynurenine formamidase//IPR011527; ABC transporter type 1, transmembrane domain//IPR017871; ABC transporter, conserved site//IPR027417; P-loop containing nucleoside triphosphate hydrolase	*	*	*	–	*	*	*	*	*	*	*	–	*	*	*	*	*	*	*	*
POX00120	hypothetical protein	NA	IPR001958; Tetracycline resistance protein TetA/multidrug resistance protein MdtG//IPR011701; Major facilitator superfamily//IPR020846; Major facilitator superfamily domain	*	*	–	*	*	*	*	–	*	*	*	*	*	*	*	*	*	*	+	+
POX00155	hypothetical protein	NA	IPR011701; Major facilitator superfamily//IPR020846; Major facilitator superfamily domain	*	+	+	+	*	*	+	*	+	+	+	+	*	+	+	+	–	–	*	*
POX00247	hypothetical protein	NA	IPR011701; Major facilitator superfamily//IPR020846; Major facilitator superfamily domain	*	*	*	*	*	*	*	+	*	*	*	*	*	*	*	*	+	*	*	*
POX00302	hypothetical protein	NA	IPR011701; Major facilitator superfamily//IPR020846; Major facilitator superfamily domain	*	*	*	*	*	*	*	*	*	*	*	*	*	*	*	*	*	–	–	*
POX00429	hypothetical protein	NA	IPR011701; Major facilitator superfamily//IPR020846; Major facilitator superfamily domain	*	*	*	–	–	*	–	*	*	*	*	*	*	*	*	*	+	+	+	+
POX00478	hypothetical protein	NA	IPR011701; Major facilitator superfamily//IPR020846; Major facilitator superfamily domain	*	*	*	*	*	*	*	*	*	*	*	*	*	*	*	*	+	*	*	*
POX00603	hypothetical protein	NA	IPR011701; Major facilitator superfamily//IPR020846; Major facilitator superfamily domain	*	*	*	*	*	*	*	*	*	*	*	*	*	+	+	+	*	–	*	–
POX00720	hypothetical protein	NA	IPR011701; Major facilitator superfamily//IPR020846; Major facilitator superfamily domain	*	–	*	*	*	*	–	*	*	*	*	*	*	*	*	*	*	*	*	*
POX00731	hypothetical protein	NA	IPR011701; Major facilitator superfamily//IPR020846; Major facilitator superfamily domain	*	*	*	*	*	*	*	+	*	–	*	*	*	*	*	*	+	+	+	*
POX00830	hypothetical protein	NA	IPR005828; Major facilitator, sugar transporter-like//IPR020846; Major facilitator superfamily domain	*	*	*	*	–	*	*	*	*	*	*	*	*	*	*	*	+	+	*	*
POX00837	hypothetical protein	NA	IPR011701; Major facilitator superfamily//IPR020846; Major facilitator superfamily domain	*	*	–	–	–	–	–	–	–	–	–	–	–	*	*	*	+	+	+	+
POX00868	hypothetical protein	NA	IPR003439; ABC transporter-like//IPR003593; AAA+ ATPase domain//IPR010929; CDR ABC transporter//IPR013525; ABC-2 type transporter//IPR017871; ABC transporter, conserved site//IPR027417; P-loop containing nucleoside triphosphate hydrolase//IPR029481; ABC-transporter extracellular N-terminal domain	*	*	*	*	–	–	*	*	*	*	*	*	*	*	*	*	+	+	+	+
POX00960	hypothetical protein	NA	IPR003663; Sugar/inositol transporter//IPR005828; Major facilitator, sugar transporter-like//IPR005829; Sugar transporter, conserved site//IPR020846; Major facilitator superfamily domain	*	*	*	*	*	*	*	–	*	*	*	*	*	*	*	*	*	*	*	+
POX00967	hypothetical protein	NA	IPR011701; Major facilitator superfamily//IPR020846; Major facilitator superfamily domain	*	*	*	*	–	*	*	*	*	*	+	*	*	*	*	*	+	*	*	+
POX01010	MFS transporter, SP family, solute carrier family 2 (myo-inositol transporter), member 13	NA	IPR003663; Sugar/inositol transporter//IPR005828; Major facilitator, sugar transporter-like//IPR005829; Sugar transporter, conserved site//IPR020846; Major facilitator superfamily domain	*	*	*	*	*	–	*	*	*	*	*	*	*	*	*	*	+	*	*	*
POX01016	MFS transporter, DHA1 family, multidrug resistance protein	NA	IPR011701; Major facilitator superfamily//IPR020846; Major facilitator superfamily domain	*	*	*	–	–	*	*	*	*	*	*	*	*	*	*	*	*	+	+	*
POX01168	hypothetical protein	NA	IPR011701; Major facilitator superfamily//IPR020846; Major facilitator superfamily domain	*	*	+	*	+	–	–	*	*	–	+	+	*	–	*	*	–	+	+	*
POX01198	elongation factor 3	NA	IPR003439; ABC transporter-like//IPR003593; AAA+ ATPase domain//IPR011989; Armadillo-like helical//IPR015688; Elongation Factor 3//IPR016024; Armadillo-type fold//IPR017871; ABC transporter, conserved site//IPR021133; HEAT, type 2//IPR027417; P-loop containing nucleoside triphosphate hydrolase	*	+	*	*	*	*	*	*	*	+	+	*	*	*	*	*	*	*	*	*
POX01201	MFS transporter, SHS family, lactate transporter	NA	IPR005828; Major facilitator, sugar transporter-like//IPR020846; Major facilitator superfamily domain	*	*	*	*	–	*	*	*	*	*	*	*	*	*	*	*	+	+	*	*
POX01211	hypothetical protein	NA	IPR011701; Major facilitator superfamily//IPR020846; Major facilitator superfamily domain	*	*	*	*	–	*	–	*	*	*	–	–	*	*	*	–	–	–	*	*
POX01227	hypothetical protein	NA	IPR011701; Major facilitator superfamily//IPR020846; Major facilitator superfamily domain	*	*	*	*	*	*	*	*	*	*	*	*	*	*	*	*	+	*	*	*
POX01232	peroxin-3	NA	IPR011701; Major facilitator superfamily//IPR020846; Major facilitator superfamily domain	*	*	*	*	–	*	*	*	*	*	*	*	*	*	*	*	+	–	–	*
POX01259	hypothetical protein	NA	IPR011701; Major facilitator superfamily//IPR020846; Major facilitator superfamily domain	*	*	–	–	*	–	–	*	–	–	–	–	*	*	*	*	+	+	+	+
POX01270	hypothetical protein	NA	IPR003663; Sugar/inositol transporter//IPR005828; Major facilitator, sugar transporter-like//IPR005829; Sugar transporter, conserved site//IPR020846; Major facilitator superfamily domain	–	*	*	–	–	*	–	*	*	*	–	–	–	*	–	–	+	*	+	*
POX01317	hypothetical protein	NA	IPR003663; Sugar/inositol transporter//IPR005828; Major facilitator, sugar transporter-like//IPR005829; Sugar transporter, conserved site//IPR020846; Major facilitator superfamily domain	*	*	–	–	*	*	+	*	*	–	–	–	*	–	*	–	*	+	*	*
POX01332	hypothetical protein	NA	IPR003439; ABC transporter-like//IPR003593; AAA+ ATPase domain//IPR011527; ABC transporter type 1, transmembrane domain//IPR017871; ABC transporter, conserved site//IPR027417; P-loop containing nucleoside triphosphate hydrolase	*	*	*	*	*	*	*	*	*	*	*	*	*	*	*	*	–	–	*	*
POX01335	cellodextrin transporter cdt-g	NA	IPR003663; Sugar/inositol transporter//IPR005828; Major facilitator, sugar transporter-like//IPR005829; Sugar transporter, conserved site//IPR020846; Major facilitator superfamily domain	*	*	*	*	–	+	*	+	*	*	*	*	*	*	*	*	+	+	+	*
POX01364	hypothetical protein	NA	IPR011701; Major facilitator superfamily//IPR020846; Major facilitator superfamily domain	*	*	*	*	*	–	*	*	*	*	*	*	*	*	*	*	*	*	*	*
POX01472	hypothetical protein	NA	IPR003663; Sugar/inositol transporter//IPR005828; Major facilitator, sugar transporter-like//IPR020846; Major facilitator superfamily domain	*	*	*	+	*	*	+	*	+	+	+	+	*	*	*	*	*	*	–	–
POX01566	hypothetical protein	NA	IPR003663; Sugar/inositol transporter//IPR005828; Major facilitator, sugar transporter-like//IPR020846; Major facilitator superfamily domain	*	*	*	*	+	*	–	–	*	*	*	*	*	*	*	*	–	*	*	+
POX01584	hypothetical protein	NA	IPR011701; Major facilitator superfamily//IPR020846; Major facilitator superfamily domain	*	*	*	*	–	*	*	*	*	*	*	*	*	*	*	*	+	+	*	*
POX01640	ATP-binding cassette, sub-family F, member 2	NA	IPR003439; ABC transporter-like//IPR003593; AAA+ ATPase domain//IPR017871; ABC transporter, conserved site//IPR027417; P-loop containing nucleoside triphosphate hydrolase//IPR032781; ABC-transporter extension domain	*	*	*	*	*	*	*	*	*	*	*	*	*	*	*	+	*	*	*	*
POX01649	hypothetical protein	NA	IPR005828; Major facilitator, sugar transporter-like//IPR020846; Major facilitator superfamily domain	*	*	*	*	*	*	*	*	*	*	*	*	*	*	*	*	+	+	*	*
POX01697	hypothetical protein	NA	IPR011701; Major facilitator superfamily//IPR020846; Major facilitator superfamily domain	*	*	*	*	–	*	*	–	*	*	*	*	*	*	*	*	*	–	*	*
POX01700	hypothetical protein	NA	IPR003663; Sugar/inositol transporter//IPR005828; Major facilitator, sugar transporter-like//IPR005829; Sugar transporter, conserved site//IPR020846; Major facilitator superfamily domain	+	+	+	+	+	+	+	+	*	*	*	*	+	+	+	+	*	*	*	*
POX01778	hypothetical protein	NA	IPR003439; ABC transporter-like//IPR003593; AAA+ ATPase domain//IPR017871; ABC transporter, conserved site//IPR026082; ABC transporter A, ABCA//IPR027417; P-loop containing nucleoside triphosphate hydrolase	*	*	*	*	*	*	*	+	*	*	*	*	*	*	*	*	*	*	*	*
POX01779	hypothetical protein	NA	IPR011701; Major facilitator superfamily//IPR020846; Major facilitator superfamily domain	*	*	*	*	–	*	*	*	*	*	*	*	*	*	*	*	+	+	*	*
POX01780	hypothetical protein	NA	IPR003439; ABC transporter-like//IPR003593; AAA+ ATPase domain//IPR010929; CDR ABC transporter//IPR013525; ABC-2 type transporter//IPR017871; ABC transporter, conserved site//IPR027417; P-loop containing nucleoside triphosphate hydrolase	*	*	*	*	*	+	+	*	*	*	*	*	*	*	*	*	*	–	–	*
POX01812	hypothetical protein	NA	IPR011701; Major facilitator superfamily//IPR020846; Major facilitator superfamily domain	+	+	*	*	+	+	+	–	+	+	*	*	*	+	*	*	–	–	–	*
POX01843	hypothetical protein	NA	IPR011701; Major facilitator superfamily//IPR020846; Major facilitator superfamily domain	*	*	*	*	*	*	*	–	*	*	+	–	*	*	*	*	–	*	*	+
POX01920	MFS transporter, SP family, general alpha glucoside:H+ symporter	NA	IPR003663; Sugar/inositol transporter//IPR005828; Major facilitator, sugar transporter-like//IPR005829; Sugar transporter, conserved site//IPR020846; Major facilitator superfamily domain	*	*	*	–	+	+	*	+	*	*	*	*	*	*	*	*	+	+	+	*
POX01935	MFS transporter, SP family, sugar:H+ symporter	NA	IPR003663; Sugar/inositol transporter//IPR005828; Major facilitator, sugar transporter-like//IPR005829; Sugar transporter, conserved site//IPR020846; Major facilitator superfamily domain	*	*	*	*	+	*	*	*	*	*	*	*	*	*	*	*	–	–	+	*
POX01952	hypothetical protein	NA	IPR011701; Major facilitator superfamily//IPR020846; Major facilitator superfamily domain	*	*	*	*	*	+	*	*	*	*	*	*	*	*	*	*	+	*	*	*
POX01981	proton-dependent oligopeptide transporter, POT family	NA	IPR000109; Proton-dependent oligopeptide transporter family//IPR020846; Major facilitator superfamily domain	*	*	*	*	–	*	*	*	*	*	*	*	*	*	*	*	*	–	–	*
POX01989	hypothetical protein	NA	IPR011701; Major facilitator superfamily//IPR020846; Major facilitator superfamily domain	+	+	+	+	*	+	*	*	*	+	+	+	+	+	+	+	–	–	–	*
POX01996	hypothetical protein	NA	IPR011701; Major facilitator superfamily//IPR020846; Major facilitator superfamily domain	*	*	*	*	*	–	*	*	*	*	*	*	*	*	*	*	*	*	*	*
POX02020	hypothetical protein	NA	IPR011701; Major facilitator superfamily//IPR020846; Major facilitator superfamily domain	*	*	*	*	+	+	*	*	*	*	*	*	*	*	*	*	–	–	*	*
POX02025	hypothetical protein	NA	IPR011701; Major facilitator superfamily//IPR020846; Major facilitator superfamily domain	*	*	*	*	+	*	*	*	*	*	*	*	*	*	*	*	*	*	*	*
POX02136	ABC drug exporter AtrF	NA	IPR003439; ABC transporter-like//IPR003593; AAA+ ATPase domain//IPR010929; CDR ABC transporter//IPR013525; ABC-2 type transporter//IPR027417; P-loop containing nucleoside triphosphate hydrolase	*	*	*	–	*	*	*	–	*	*	*	–	*	*	*	*	*	*	*	+
POX02224	hypothetical protein	NA	IPR011701; Major facilitator superfamily//IPR020846; Major facilitator superfamily domain	*	*	*	*	–	*	*	*	*	*	*	*	*	*	*	*	+	+	*	*
POX02288	MFS transporter, SHS family, lactate transporter	NA	IPR011701; Major facilitator superfamily//IPR020846; Major facilitator superfamily domain	*	*	*	–	–	*	*	–	*	*	*	–	*	*	*	*	*	*	*	+
POX02355	hypothetical protein	NA	IPR003439; ABC transporter-like//IPR003593; AAA+ ATPase domain//IPR011527; ABC transporter type 1, transmembrane domain//IPR017871; ABC transporter, conserved site//IPR027417; P-loop containing nucleoside triphosphate hydrolase	*	*	*	*	–	*	*	+	*	*	*	*	*	*	*	*	*	*	*	*
POX02377	hypothetical protein	NA	IPR011701; Major facilitator superfamily//IPR020846; Major facilitator superfamily domain	*	*	*	*	–	*	*	*	*	*	*	*	*	*	*	*	+	+	*	*
POX02405	hypothetical protein	NA	IPR000109; Proton-dependent oligopeptide transporter family//IPR018456; PTR2 family proton/oligopeptide symporter, conserved site//IPR020846; Major facilitator superfamily domain	*	*	–	–	–	–	–	*	*	–	–	–	*	–	*	–	+	+	+	+
POX02421	hypothetical protein	NA	IPR003439; ABC transporter-like//IPR003593; AAA+ ATPase domain//IPR011527; ABC transporter type 1, transmembrane domain//IPR017871; ABC transporter, conserved site//IPR027417; P-loop containing nucleoside triphosphate hydrolase	+	+	*	*	–	*	+	*	+	+	+	+	*	*	+	+	*	*	*	*
POX02438	hypothetical protein	NA	IPR003439; ABC transporter-like//IPR003593; AAA+ ATPase domain//IPR011527; ABC transporter type 1, transmembrane domain//IPR017871; ABC transporter, conserved site//IPR027417; P-loop containing nucleoside triphosphate hydrolase	*	*	*	*	*	*	*	*	*	*	*	*	*	*	+	+	+	+	+	*
POX02465	hypothetical protein	NA	IPR011701; Major facilitator superfamily//IPR020846; Major facilitator superfamily domain	*	*	*	*	–	–	*	*	*	*	*	*	*	*	*	*	*	+	*	*
POX02473	hypothetical protein	NA	IPR011701; Major facilitator superfamily//IPR020846; Major facilitator superfamily domain	*	*	*	*	*	*	–	–	*	*	*	*	*	*	*	*	*	*	+	+
POX02507	ATP-binding cassette, subfamily G (WHITE), member 2	NA	IPR000742; EGF-like domain//IPR003439; ABC transporter-like//IPR003593; AAA+ ATPase domain//IPR013032; EGF-like, conserved site//IPR013525; ABC-2 type transporter//IPR017871; ABC transporter, conserved site//IPR027417; P-loop containing nucleoside triphosphate hydrolase	*	*	*	*	*	*	–	*	–	*	*	+	*	*	*	*	*	*	*	*
POX02585	hypothetical protein	NA	IPR005828; Major facilitator, sugar transporter-like//IPR020846; Major facilitator superfamily domain	*	*	*	–	–	*	*	*	*	*	*	*	*	*	*	*	+	+	+	+
POX02624	hypothetical protein	NA	IPR005828; Major facilitator, sugar transporter-like//IPR020846; Major facilitator superfamily domain	*	+	–	+	*	+	+	+	*	*	+	+	*	+	+	+	+	+	*	+
POX02625	hypothetical protein	NA	IPR011701; Major facilitator superfamily//IPR020846; Major facilitator superfamily domain	*	*	*	*	*	*	*	*	*	*	*	*	*	*	*	*	*	*	–	–
POX02671	hypothetical protein	NA	IPR003439; ABC transporter-like//IPR003593; AAA+ ATPase domain//IPR011527; ABC transporter type 1, transmembrane domain//IPR017871; ABC transporter, conserved site//IPR027417; P-loop containing nucleoside triphosphate hydrolase	*	*	*	*	*	*	–	*	*	*	*	*	*	*	*	*	*	*	*	*
POX02719	hypothetical protein	NA	IPR011701; Major facilitator superfamily//IPR020846; Major facilitator superfamily domain	NA	*	*	–	*	*	–	–	*	*	*	–	*	*	*	*	*	*	+	+
POX02764	hypothetical protein	NA	IPR003663; Sugar/inositol transporter//IPR005828; Major facilitator, sugar transporter-like//IPR005829; Sugar transporter, conserved site//IPR020846; Major facilitator superfamily domain	*	*	*	*	*	*	*	*	–	*	*	*	*	*	*	*	+	*	*	*
POX02867	hypothetical protein	NA	IPR011701; Major facilitator superfamily//IPR020846; Major facilitator superfamily domain	*	*	*	–	*	*	*	–	*	*	*	*	*	*	*	*	*	*	*	+
POX02908	hypothetical protein	NA	IPR011701; Major facilitator superfamily//IPR020846; Major facilitator superfamily domain	*	*	*	*	–	*	*	*	*	*	*	*	*	*	*	*	+	+	*	*
POX03006	hypothetical protein	NA	IPR011701; Major facilitator superfamily//IPR020846; Major facilitator superfamily domain	+	+	*	+	+	–	+	*	+	+	+	+	+	+	+	+	–	–	–	*
POX03064	hypothetical protein	NA	IPR005828; Major facilitator, sugar transporter-like//IPR020846; Major facilitator superfamily domain	+	+	+	*	+	*	+	+	+	+	+	+	+	+	+	+	*	+	+	*
POX03074	hypothetical protein	NA	IPR011701; Major facilitator superfamily//IPR020846; Major facilitator superfamily domain	+	*	*	*	–	*	*	*	+	*	*	*	*	*	*	*	+	+	*	*
POX03096	hypothetical protein	NA	IPR003663; Sugar/inositol transporter//IPR005828; Major facilitator, sugar transporter-like//IPR005829; Sugar transporter, conserved site//IPR020846; Major facilitator superfamily domain	*	*	+	+	–	–	–	–	*	*	*	*	*	*	*	*	–	–	–	–
POX03104	hypothetical protein	NA	IPR011701; Major facilitator superfamily//IPR020846; Major facilitator superfamily domain	*	*	*	+	–	–	*	+	*	*	*	+	*	*	*	+	*	*	*	–
POX03105	hypothetical protein	NA	IPR020846; Major facilitator superfamily domain//IPR024671; Autophagy-related protein 22-like	*	*	*	–	–	*	*	*	*	*	–	*	*	*	*	*	+	+	*	*
POX03106	hypothetical protein	NA	IPR011701; Major facilitator superfamily//IPR020846; Major facilitator superfamily domain	*	*	*	–	–	*	*	*	*	+	–	*	*	*	*	*	+	*	–	*
POX03255	hypothetical protein	NA	IPR005828; Major facilitator, sugar transporter-like//IPR020846; Major facilitator superfamily domain	*	*	+	+	+	*	*	*	*	*	*	*	*	*	*	*	*	+	*	–
POX03363	hypothetical protein	NA	IPR011701; Major facilitator superfamily//IPR020846; Major facilitator superfamily domain	*	*	*	*	+	*	*	*	*	*	*	*	*	*	*	*	*	–	–	–
POX03364	hypothetical protein	NA	IPR011701; Major facilitator superfamily//IPR020846; Major facilitator superfamily domain	–	*	*	*	*	*	*	*	–	*	*	*	*	*	*	*	+	–	*	–
POX03419	hypothetical protein	NA	IPR011701; Major facilitator superfamily//IPR020846; Major facilitator superfamily domain	*	*	*	*	*	*	*	–	*	*	*	*	*	*	*	*	+	*	*	*
POX03432	hypothetical protein	NA	IPR011701; Major facilitator superfamily//IPR020846; Major facilitator superfamily domain	*	*	*	*	–	–	*	*	*	*	*	–	*	*	*	*	*	–	*	+
POX03435	hypothetical protein	NA	IPR011701; Major facilitator superfamily//IPR020846; Major facilitator superfamily domain	*	+	*	*	+	*	*	–	*	+	+	*	*	*	+	*	*	*	+	+
POX03450	hypothetical protein	NA	IPR011701; Major facilitator superfamily//IPR020846; Major facilitator superfamily domain	*	*	*	–	*	*	*	*	*	–	–	–	*	*	*	*	*	+	*	*
POX03597	hypothetical protein	NA	IPR003439; ABC transporter-like//IPR003593; AAA+ ATPase domain//IPR010929; CDR ABC transporter//IPR013525; ABC-2 type transporter//IPR017871; ABC transporter, conserved site//IPR027417; P-loop containing nucleoside triphosphate hydrolase	+	*	*	+	*	–	*	–	+	*	+	+	*	*	+	+	–	+	*	*
POX03600	hypothetical protein	NA	IPR011701; Major facilitator superfamily//IPR020846; Major facilitator superfamily domain	*	*	+	*	–	+	+	*	–	*	*	*	*	+	+	*	+	+	*	+
POX03617	hypothetical protein	NA	IPR011701; Major facilitator superfamily//IPR020846; Major facilitator superfamily domain	+	+	+	+	*	*	+	+	+	*	*	+	+	*	+	+	+	–	–	–
POX03631	hypothetical protein	NA	IPR011701; Major facilitator superfamily//IPR020846; Major facilitator superfamily domain	*	*	*	*	–	*	–	–	*	*	–	*	*	*	*	*	*	–	*	*
POX03639	hypothetical protein	NA	IPR011701; Major facilitator superfamily//IPR020846; Major facilitator superfamily domain	*	*	*	*	–	*	*	*	*	*	–	*	*	*	*	*	+	+	*	*
POX03709	MFS transporter, SIT family, siderophore-iron:H+ symporter	NA	IPR011701; Major facilitator superfamily//IPR020846; Major facilitator superfamily domain	*	+	*	*	*	*	*	*	*	+	*	*	*	*	*	*	*	–	–	*
POX03728	hypothetical protein	NA	IPR011701; Major facilitator superfamily//IPR020846; Major facilitator superfamily domain	*	*	*	*	*	*	*	*	–	*	–	*	*	*	*	*	+	+	*	*
POX03742	hypothetical protein	NA	IPR003663; Sugar/inositol transporter//IPR005828; Major facilitator, sugar transporter-like//IPR005829; Sugar transporter, conserved site//IPR020846; Major facilitator superfamily domain	*	–	–	–	*	*	+	+	–	–	–	–	*	–	–	–	+	+	+	–
POX03759	hypothetical protein	NA	IPR003663; Sugar/inositol transporter//IPR005828; Major facilitator, sugar transporter-like//IPR005829; Sugar transporter, conserved site//IPR020846; Major facilitator superfamily domain	*	*	*	*	–	*	*	*	*	*	*	*	*	*	*	*	+	+	*	*
POX03874	hypothetical protein	NA	IPR011701; Major facilitator superfamily//IPR020846; Major facilitator superfamily domain	*	*	*	*	*	*	*	+	*	*	*	*	*	*	*	*	+	*	–	–
POX03928	hypothetical protein	NA	IPR001958; Tetracycline resistance protein TetA/multidrug resistance protein MdtG//IPR011701; Major facilitator superfamily//IPR020846; Major facilitator superfamily domain	+	+	+	+	+	*	+	*	+	+	+	+	+	+	*	+	*	*	*	*
POX03936	hypothetical protein	NA	IPR003439; ABC transporter-like//IPR003593; AAA+ ATPase domain//IPR011527; ABC transporter type 1, transmembrane domain//IPR017871; ABC transporter, conserved site//IPR027417; P-loop containing nucleoside triphosphate hydrolase	*	*	*	*	*	*	*	+	*	*	*	*	*	*	*	*	+	+	*	*
POX03948	MFS transporter, SP family, general alpha glucoside:H+ symporter	NA	IPR003663; Sugar/inositol transporter//IPR005828; Major facilitator, sugar transporter-like//IPR005829; Sugar transporter, conserved site//IPR020846; Major facilitator superfamily domain	+	+	*	+	–	*	+	+	+	*	+	+	+	*	+	+	*	+	*	*
POX04039	hypothetical protein	NA	IPR005828; Major facilitator, sugar transporter-like//IPR020846; Major facilitator superfamily domain	+	+	+	+	+	+	+	*	+	+	+	*	*	*	+	+	*	–	*	*
POX04056	hypothetical protein	NA	IPR011701; Major facilitator superfamily//IPR020846; Major facilitator superfamily domain	*	*	*	+	–	*	*	+	*	*	*	+	*	*	*	+	*	*	*	–
POX04110	solute carrier family 40 (iron-regulated transporter), member 1	NA	IPR009716; Ferroporti-1//IPR020846; Major facilitator superfamily domain	–	*	+	*	*	–	*	*	*	–	*	*	*	*	*	–	+	+	*	*
POX04213	hypothetical protein	NA	IPR011701; Major facilitator superfamily//IPR020846; Major facilitator superfamily domain	*	*	*	*	+	*	*	*	*	*	*	*	*	*	*	*	*	*	*	*
POX04272	hypothetical protein	NA	IPR003439; ABC transporter-like//IPR003593; AAA+ ATPase domain//IPR010929; CDR ABC transporter//IPR013525; ABC-2 type transporter//IPR017871; ABC transporter, conserved site//IPR027417; P-loop containing nucleoside triphosphate hydrolase	*	*	*	*	*	*	*	*	*	*	*	*	*	*	*	*	*	–	*	*
POX04276	hypothetical protein	NA	IPR003663; Sugar/inositol transporter//IPR005828; Major facilitator, sugar transporter-like//IPR005829; Sugar transporter, conserved site//IPR020846; Major facilitator superfamily domain	+	+	+	+	+	+	+	+	–	–	–	–	+	*	*	*	+	+	+	*
POX04316	hypothetical protein	NA	IPR003663; Sugar/inositol transporter//IPR005828; Major facilitator, sugar transporter-like//IPR005829; Sugar transporter, conserved site//IPR020846; Major facilitator superfamily domain	*	*	–	*	*	+	+	+	*	*	*	*	*	*	*	*	+	+	*	*
POX04350	hypothetical protein	NA	IPR011701; Major facilitator superfamily//IPR020846; Major facilitator superfamily domain	*	*	*	*	–	–	*	*	*	*	*	*	*	*	*	*	+	+	+	*
POX04357	elongation factor 3	NA	IPR000953; Chromo/chromo shadow domain//IPR003439; ABC transporter-like//IPR003593; AAA+ ATPase domain//IPR011989; Armadillo-like helical//IPR016024; Armadillo-type fold//IPR016197; Chromo domain-like//IPR017871; ABC transporter, conserved site//IPR023780; Chromo domain//IPR027417; P-loop containing nucleoside triphosphate hydrolase	*	+	*	+	+	*	*	*	*	+	+	*	*	*	*	+	*	*	*	*
POX04369	hypothetical protein	NA	IPR003663; Sugar/inositol transporter//IPR005828; Major facilitator, sugar transporter-like//IPR005829; Sugar transporter, conserved site//IPR020846; Major facilitator superfamily domain	*	*	–	–	–	–	+	*	*	–	–	–	*	–	–	*	+	+	+	+
POX04389	hypothetical protein	NA	IPR011701; Major facilitator superfamily//IPR020846; Major facilitator superfamily domain	*	*	*	*	*	*	–	–	*	*	+	*	*	*	*	*	–	–	*	+
POX04417	hypothetical protein	NA	IPR011701; Major facilitator superfamily//IPR020846; Major facilitator superfamily domain	*	*	*	*	*	*	*	*	*	*	*	*	*	*	*	*	+	*	*	*
POX04431	hypothetical protein	NA	IPR003439; ABC transporter-like//IPR003593; AAA+ ATPase domain//IPR011527; ABC transporter type 1, transmembrane domain//IPR017871; ABC transporter, conserved site//IPR027417; P-loop containing nucleoside triphosphate hydrolase	–	*	*	*	–	–	–	*	–	–	–	–	*	*	*	*	+	–	–	*
POX04472	hypothetical protein	NA	IPR010573; Fungal trichothecene efflux pump//IPR020846; Major facilitator superfamily domain	*	*	*	*	–	*	*	*	–	–	*	*	–	*	*	*	+	+	*	*
POX04478	hypothetical protein	NA	IPR011701; Major facilitator superfamily//IPR020846; Major facilitator superfamily domain	*	*	*	*	+	*	*	–	*	*	*	*	*	*	*	*	*	*	+	+
POX04529	hypothetical protein	NA	IPR003663; Sugar/inositol transporter//IPR005828; Major facilitator, sugar transporter-like//IPR005829; Sugar transporter, conserved site//IPR020846; Major facilitator superfamily domain	*	*	–	–	–	–	–	*	*	–	–	–	*	*	*	*	+	+	+	+
POX04531	hypothetical protein	NA	IPR003663; Sugar/inositol transporter//IPR005828; Major facilitator, sugar transporter-like//IPR005829; Sugar transporter, conserved site//IPR020846; Major facilitator superfamily domain	+	+	+	+	+	+	+	+	*	*	–	–	+	*	*	*	+	+	+	+
POX04533	hypothetical protein	NA	IPR003663; Sugar/inositol transporter//IPR005828; Major facilitator, sugar transporter-like//IPR005829; Sugar transporter, conserved site//IPR020846; Major facilitator superfamily domain	*	*	–	*	–	*	–	*	*	–	–	–	*	*	*	*	+	+	+	*
POX04560	hypothetical protein	NA	IPR011701; Major facilitator superfamily//IPR020846; Major facilitator superfamily domain	*	+	*	*	*	–	–	–	*	+	+	*	*	+	*	*	*	*	+	+
POX04564	hypothetical protein	NA	IPR011701; Major facilitator superfamily//IPR020846; Major facilitator superfamily domain	*	+	+	+	+	+	+	+	*	+	+	*	*	*	*	*	*	–	–	–
POX04571	hypothetical protein	NA	IPR011701; Major facilitator superfamily//IPR020846; Major facilitator superfamily domain	*	*	+	*	+	+	+	*	*	+	+	*	*	*	*	*	–	*	–	*
POX04578	proton-dependent oligopeptide transporter, POT family	NA	IPR000109; Proton-dependent oligopeptide transporter family//IPR018456; PTR2 family proton/oligopeptide symporter, conserved site//IPR020846; Major facilitator superfamily domain	*	*	*	–	–	*	*	*	*	*	–	–	*	*	*	*	+	*	*	+
POX04599	hypothetical protein	NA	IPR011701; Major facilitator superfamily//IPR020846; Major facilitator superfamily domain	*	*	+	+	–	+	+	+	*	*	*	*	*	*	*	*	+	–	–	–
POX04677	putative HC-toxin efflux carrier TOXA	NA	IPR011701; Major facilitator superfamily//IPR020846; Major facilitator superfamily domain	+	*	*	*	*	*	*	*	+	*	*	*	+	*	*	*	*	*	*	*
POX04681	hypothetical protein	NA	IPR011701; Major facilitator superfamily//IPR020846; Major facilitator superfamily domain	*	*	*	*	+	+	*	*	*	*	*	*	*	*	*	*	*	*	*	+
POX04753	hypothetical protein	NA	IPR003663; Sugar/inositol transporter//IPR005828; Major facilitator, sugar transporter-like//IPR005829; Sugar transporter, conserved site//IPR020846; Major facilitator superfamily domain	*	*	*	*	+	+	*	*	*	*	*	*	*	*	*	*	+	+	*	*
POX04783	hypothetical protein	NA	IPR011701; Major facilitator superfamily//IPR020846; Major facilitator superfamily domain	–	–	–	–	–	–	–	–	–	–	–	*	–	–	*	*	+	+	+	*
POX04823	hypothetical protein	NA	IPR011701; Major facilitator superfamily//IPR020846; Major facilitator superfamily domain	+	+	*	+	*	*	*	+	+	+	+	+	*	+	+	+	*	*	*	*
POX04826	hypothetical protein	NA	IPR003439; ABC transporter-like//IPR003593; AAA+ ATPase domain//IPR011527; ABC transporter type 1, transmembrane domain//IPR017871; ABC transporter, conserved site//IPR027417; P-loop containing nucleoside triphosphate hydrolase	+	+	*	*	+	+	+	–	+	+	+	*	+	*	*	*	–	–	*	+
POX04916	hypothetical protein	NA	IPR011701; Major facilitator superfamily//IPR020846; Major facilitator superfamily domain	*	*	*	+	*	*	*	–	*	*	+	*	*	*	*	*	*	*	*	+
POX04918	hypothetical protein	NA	IPR003663; Sugar/inositol transporter//IPR005828; Major facilitator, sugar transporter-like//IPR005829; Sugar transporter, conserved site//IPR020846; Major facilitator superfamily domain	*	+	+	+	+	+	+	+	+	+	+	+	*	*	*	*	*	+	*	*
POX05009	hypothetical protein	NA	IPR001958; Tetracycline resistance protein TetA/multidrug resistance protein MdtG//IPR011701; Major facilitator superfamily//IPR020846; Major facilitator superfamily domain	*	*	*	*	*	*	*	*	*	*	*	*	*	*	+	*	*	*	*	*
POX05020	hypothetical protein	NA	IPR011701; Major facilitator superfamily//IPR020846; Major facilitator superfamily domain	*	*	*	–	–	*	*	*	*	*	*	*	*	*	*	*	+	*	*	*
POX05076	hypothetical protein	NA	IPR003663; Sugar/inositol transporter//IPR005828; Major facilitator, sugar transporter-like//IPR005829; Sugar transporter, conserved site//IPR020846; Major facilitator superfamily domain	*	–	*	–	–	+	–	*	*	–	–	–	*	–	*	–	+	+	+	+
POX05155	hypothetical protein	NA	IPR011701; Major facilitator superfamily//IPR020846; Major facilitator superfamily domain	+	*	*	*	*	+	+	+	+	*	*	+	*	*	*	*	*	–	–	–
POX05264	hypothetical protein	NA	IPR011701; Major facilitator superfamily//IPR020846; Major facilitator superfamily domain	*	*	*	*	+	–	–	*	*	*	–	*	*	*	*	*	–	*	+	*
POX05314	MFS transporter, DHA1 family	NA	IPR011701; Major facilitator superfamily//IPR020846; Major facilitator superfamily domain	*	+	*	+	*	*	+	+	*	+	+	+	*	*	*	+	*	*	*	*
POX05343	hypothetical protein	NA	IPR011701; Major facilitator superfamily//IPR020846; Major facilitator superfamily domain	*	*	–	–	*	*	–	*	*	*	*	–	*	*	*	*	*	*	+	+
POX05467	hypothetical protein	NA	IPR011701; Major facilitator superfamily//IPR020846; Major facilitator superfamily domain	*	*	*	+	–	–	+	+	*	*	+	+	*	*	+	+	*	–	–	*
POX05515	hypothetical protein	NA	IPR003663; Sugar/inositol transporter//IPR005828; Major facilitator, sugar transporter-like//IPR005829; Sugar transporter, conserved site//IPR020846; Major facilitator superfamily domain	*	*	–	*	+	–	+	+	*	–	–	*	*	*	*	*	*	*	*	*
POX05535	hypothetical protein	NA	IPR011701; Major facilitator superfamily//IPR020846; Major facilitator superfamily domain	*	*	*	–	–	*	*	*	*	*	*	*	*	*	*	*	+	*	*	*
POX05582	hypothetical protein	NA	IPR011701; Major facilitator superfamily//IPR020846; Major facilitator superfamily domain	+	*	*	*	*	*	+	*	+	+	*	–	+	*	+	*	*	*	*	+
POX05656	hypothetical protein	NA	IPR001958; Tetracycline resistance protein TetA/multidrug resistance protein MdtG//IPR011701; Major facilitator superfamily//IPR020846; Major facilitator superfamily domain	*	*	*	*	*	*	*	*	*	*	*	+	+	*	*	*	*	*	*	*
POX05701	hypothetical protein	NA	IPR011701; Major facilitator superfamily//IPR020846; Major facilitator superfamily domain	*	*	–	–	–	*	–	*	–	*	–	–	–	*	*	*	+	+	+	+
POX05707	hypothetical protein	NA	IPR001958; Tetracycline resistance protein TetA/multidrug resistance protein MdtG//IPR011701; Major facilitator superfamily//IPR020846; Major facilitator superfamily domain	*	*	*	+	–	–	*	*	*	*	+	+	*	*	*	+	+	+	*	*
POX05735	hypothetical protein	NA	IPR011701; Major facilitator superfamily//IPR020846; Major facilitator superfamily domain	*	*	–	–	*	*	–	*	*	*	*	*	*	*	*	*	*	*	+	+
POX05752	hypothetical protein	NA	IPR011701; Major facilitator superfamily//IPR020846; Major facilitator superfamily domain	*	*	*	*	*	*	*	*	*	*	*	*	+	*	*	*	*	*	*	*
POX05764	hypothetical protein	NA	IPR003663; Sugar/inositol transporter//IPR005828; Major facilitator, sugar transporter-like//IPR020846; Major facilitator superfamily domain	*	*	–	*	–	*	*	–	–	–	*	–	*	*	*	*	+	+	*	+
POX05783	hypothetical protein	NA	IPR003663; Sugar/inositol transporter//IPR005828; Major facilitator, sugar transporter-like//IPR005829; Sugar transporter, conserved site//IPR020846; Major facilitator superfamily domain	–	*	–	–	–	*	–	*	–	–	–	–	*	*	*	*	+	+	+	+
POX05847	hypothetical protein	NA	IPR011701; Major facilitator superfamily//IPR020846; Major facilitator superfamily domain	*	*	*	*	*	*	*	*	*	*	*	*	*	*	*	*	*	+	+	*
POX05897	hypothetical protein	NA	IPR003663; Sugar/inositol transporter//IPR005828; Major facilitator, sugar transporter-like//IPR005829; Sugar transporter, conserved site//IPR020846; Major facilitator superfamily domain	*	*	+	*	–	*	+	*	–	*	*	*	*	*	*	*	+	+	+	*
POX05915	cellodextrin transporter cdt-d	NA	IPR003663; Sugar/inositol transporter//IPR005828; Major facilitator, sugar transporter-like//IPR005829; Sugar transporter, conserved site//IPR020846; Major facilitator superfamily domain	+	+	+	+	+	+	+	+	+	+	+	+	+	+	+	+	+	+	+	*
POX05975	hypothetical protein	NA	IPR003663; Sugar/inositol transporter//IPR005828; Major facilitator, sugar transporter-like//IPR005829; Sugar transporter, conserved site//IPR020846; Major facilitator superfamily domain	*	*	*	–	*	*	*	–	*	*	*	*	*	*	*	*	*	*	*	*
POX05980	hypothetical protein	NA	IPR003439; ABC transporter-like//IPR003593; AAA+ ATPase domain//IPR010929; CDR ABC transporter//IPR013525; ABC-2 type transporter//IPR017871; ABC transporter, conserved site//IPR027417; P-loop containing nucleoside triphosphate hydrolase//IPR029481; ABC-transporter extracellular N-terminal domain	*	*	–	–	–	–	–	–	*	–	–	*	*	*	–	*	*	*	+	*
POX06008	hypothetical protein	NA	IPR003663; Sugar/inositol transporter//IPR005828; Major facilitator, sugar transporter-like//IPR005829; Sugar transporter, conserved site//IPR020846; Major facilitator superfamily domain	*	*	–	–	–	–	*	*	–	–	–	*	*	*	*	*	+	+	+	+
POX06046	hypothetical protein	NA	IPR003663; Sugar/inositol transporter//IPR005828; Major facilitator, sugar transporter-like//IPR005829; Sugar transporter, conserved site//IPR020846; Major facilitator superfamily domain	*	*	*	–	–	*	*	*	*	*	–	–	*	*	*	*	+	+	*	*
POX06051	cellodextrin transporter cdt-c	NA	IPR003663; Sugar/inositol transporter//IPR005828; Major facilitator, sugar transporter-like//IPR005829; Sugar transporter, conserved site//IPR020846; Major facilitator superfamily domain	+	+	+	+	+	+	+	+	+	+	+	+	+	+	+	+	+	*	+	+
POX06064	hypothetical protein	NA	IPR005829; Sugar transporter, conserved site//IPR011701; Major facilitator superfamily//IPR020846; Major facilitator superfamily domain	*	*	*	*	–	–	*	*	*	*	*	+	*	*	*	*	+	+	+	+
POX06066	hypothetical protein	NA	IPR011701; Major facilitator superfamily//IPR020846; Major facilitator superfamily domain	–	*	–	*	–	–	–	*	–	–	–	–	*	–	*	*	+	–	–	–
POX06104	hypothetical protein	NA	IPR003663; Sugar/inositol transporter//IPR005828; Major facilitator, sugar transporter-like//IPR005829; Sugar transporter, conserved site//IPR020846; Major facilitator superfamily domain	+	*	*	*	+	*	*	*	+	*	*	*	*	*	*	*	*	*	+	*
POX06169	hypothetical protein	NA	IPR011701; Major facilitator superfamily//IPR020846; Major facilitator superfamily domain	*	+	+	*	–	*	+	*	*	*	*	*	*	+	*	*	–	*	–	*
POX06183	hypothetical protein	NA	IPR011701; Major facilitator superfamily//IPR020846; Major facilitator superfamily domain	*	*	*	*	–	*	*	*	*	*	*	+	*	*	*	*	*	*	+	*
POX06205	hypothetical protein	NA	IPR011701; Major facilitator superfamily//IPR020846; Major facilitator superfamily domain	*	*	*	*	–	*	*	*	*	*	*	*	*	*	*	*	+	*	*	*
POX06257	hypothetical protein	NA	IPR003439; ABC transporter-like//IPR003593; AAA+ ATPase domain//IPR017871; ABC transporter, conserved site//IPR027417; P-loop containing nucleoside triphosphate hydrolase//IPR032781; ABC-transporter extension domain	*	*	*	*	*	*	+	*	*	*	*	*	*	*	*	*	–	–	*	*
POX06265	MFS transporter, NNP family, nitrate/nitrite transporter	NA	IPR004737; Nitrate transporter//IPR011701; Major facilitator superfamily//IPR020846; Major facilitator superfamily domain	*	*	*	–	–	*	*	*	*	*	*	*	*	*	*	*	*	*	*	*
POX06280	hypothetical protein	NA	IPR003439; ABC transporter-like//IPR003593; AAA+ ATPase domain//IPR011527; ABC transporter type 1, transmembrane domain//IPR017871; ABC transporter, conserved site//IPR027417; P-loop containing nucleoside triphosphate hydrolase	–	*	*	*	–	*	–	–	–	*	*	–	+	*	*	*	*	–	–	–
POX06283	hypothetical protein	NA	IPR011701; Major facilitator superfamily//IPR020846; Major facilitator superfamily domain	*	*	*	*	*	*	+	*	*	*	*	–	*	*	+	*	–	–	–	*
POX06337	ATP-binding cassette, subfamily G (WHITE), member 2, PDR	NA	IPR003439; ABC transporter-like//IPR003593; AAA+ ATPase domain//IPR005285; Pleiotropic drug resistance protein PDR/CDR//IPR010929; CDR ABC transporter//IPR013525; ABC-2 type transporter//IPR017871; ABC transporter, conserved site//IPR027417; P-loop containing nucleoside triphosphate hydrolase//IPR029481; ABC-transporter extracellular N-terminal domain	*	*	*	*	–	–	*	–	*	*	+	+	*	*	*	*	*	*	*	*
POX06353	MFS transporter, ACS family, pantothenate transporter	NA	IPR011701; Major facilitator superfamily//IPR020846; Major facilitator superfamily domain	*	*	*	*	–	*	*	*	*	*	*	*	*	*	*	*	+	+	*	*
POX06370	hypothetical protein	NA	IPR011701; Major facilitator superfamily//IPR020846; Major facilitator superfamily domain	*	*	*	*	–	*	*	*	*	*	*	*	*	*	*	*	*	*	*	*
POX06391	hypothetical protein	NA	IPR011701; Major facilitator superfamily//IPR020846; Major facilitator superfamily domain	+	*	*	+	–	*	*	+	+	*	+	+	*	*	+	+	+	+	*	*
POX06426	hypothetical protein	NA	IPR003663; Sugar/inositol transporter//IPR005828; Major facilitator, sugar transporter-like//IPR005829; Sugar transporter, conserved site//IPR020846; Major facilitator superfamily domain	+	*	–	*	–	–	–	*	+	–	–	–	*	*	*	*	*	+	+	+
POX06447	hypothetical protein	NA	IPR011701; Major facilitator superfamily//IPR020846; Major facilitator superfamily domain	+	*	*	*	+	*	*	*	+	*	*	*	*	*	*	*	–	*	*	*
POX06502	ATP-binding cassette, subfamily D (ALD), member 2	NA	IPR003439; ABC transporter-like//IPR003593; AAA+ ATPase domain//IPR011527; ABC transporter type 1, transmembrane domain//IPR027417; P-loop containing nucleoside triphosphate hydrolase//IPR031238; Peroxisomal long-chain fatty acid import protein 1	*	*	*	*	–	*	*	*	*	*	*	*	*	*	*	*	+	*	*	*
POX06531	hypothetical protein	NA	IPR011701; Major facilitator superfamily//IPR020846; Major facilitator superfamily domain	*	*	*	*	–	*	*	*	*	*	*	*	*	*	*	*	*	–	*	*
POX06604	hypothetical protein	NA	IPR005828; Major facilitator, sugar transporter-like//IPR020846; Major facilitator superfamily domain	*	*	*	–	–	–	–	–	–	*	*	–	*	*	*	*	+	+	+	+
POX06641	MFS transporter, FHS family, L-fucose permease	NA	IPR011701; Major facilitator superfamily//IPR020846; Major facilitator superfamily domain	*	–	–	–	–	–	*	*	–	–	–	–	*	*	*	*	+	+	+	+
POX06682	hypothetical protein	NA	IPR003663; Sugar/inositol transporter//IPR005828; Major facilitator, sugar transporter-like//IPR005829; Sugar transporter, conserved site//IPR020846; Major facilitator superfamily domain	*	*	*	*	–	–	*	*	*	*	*	*	*	*	*	*	*	+	*	*
POX06715	hypothetical protein	NA	IPR011701; Major facilitator superfamily//IPR020846; Major facilitator superfamily domain	*	*	*	*	*	*	*	*	*	*	*	*	*	*	*	*	*	*	–	–
POX06750	hypothetical protein	NA	IPR011701; Major facilitator superfamily//IPR020846; Major facilitator superfamily domain	*	*	*	*	–	+	*	*	*	–	*	–	*	*	*	*	+	+	+	*
POX06834	hypothetical protein	NA	IPR003439; ABC transporter-like//IPR003593; AAA+ ATPase domain//IPR011527; ABC transporter type 1, transmembrane domain//IPR027417; P-loop containing nucleoside triphosphate hydrolase	*	*	*	*	–	–	*	*	*	*	–	–	*	*	*	*	–	*	*	*
POX06870	hypothetical protein	NA	IPR011701; Major facilitator superfamily//IPR020846; Major facilitator superfamily domain	*	*	*	–	*	*	–	*	*	*	*	*	*	*	*	*	*	*	*	*
POX06915	hypothetical protein	NA	IPR011701; Major facilitator superfamily//IPR020846; Major facilitator superfamily domain	–	*	*	*	–	*	*	+	–	*	*	*	+	*	*	+	+	–	*	*
POX06996	hypothetical protein	NA	IPR003663; Sugar/inositol transporter//IPR005828; Major facilitator, sugar transporter-like//IPR005829; Sugar transporter, conserved site//IPR020846; Major facilitator superfamily domain	*	*	*	*	*	+	*	*	*	*	–	*	*	*	*	*	*	+	*	*
POX07020	hypothetical protein	NA	IPR003439; ABC transporter-like//IPR003593; AAA+ ATPase domain//IPR011527; ABC transporter type 1, transmembrane domain//IPR017871; ABC transporter, conserved site//IPR027417; P-loop containing nucleoside triphosphate hydrolase	*	*	*	–	–	*	–	*	*	*	–	*	*	*	–	*	+	+	*	*
POX07052	hypothetical protein	NA	IPR011701; Major facilitator superfamily//IPR020846; Major facilitator superfamily domain	*	*	+	+	*	*	+	+	*	+	+	+	+	*	+	+	*	*	*	–
POX07207	hypothetical protein	NA	IPR020846; Major facilitator superfamily domain//IPR024671; Autophagy-related protein 22-like	*	*	*	*	*	*	*	*	*	*	*	–	*	*	*	*	*	*	*	+
POX07209	hypothetical protein	NA	IPR003663; Sugar/inositol transporter//IPR005828; Major facilitator, sugar transporter-like//IPR005829; Sugar transporter, conserved site//IPR020846; Major facilitator superfamily domain	*	*	*	–	*	*	*	–	*	*	–	–	*	*	*	*	*	*	*	*
POX07227	MFS transporter, SP family, sugar:H+ symporter	NA	IPR003663; Sugar/inositol transporter//IPR005828; Major facilitator, sugar transporter-like//IPR005829; Sugar transporter, conserved site//IPR020846; Major facilitator superfamily domain	+	+	*	*	+	+	*	–	+	+	*	*	+	+	*	*	–	–	–	*
POX07231	hypothetical protein	NA	IPR011701; Major facilitator superfamily//IPR020846; Major facilitator superfamily domain	+	+	+	*	*	*	*	–	+	*	*	*	+	*	*	*	–	–	*	*
POX07328	hypothetical protein	NA	IPR011701; Major facilitator superfamily//IPR020846; Major facilitator superfamily domain	*	*	*	*	+	*	*	*	*	–	–	*	*	–	*	*	+	+	*	*
POX07332	hypothetical protein	NA	IPR011701; Major facilitator superfamily//IPR020846; Major facilitator superfamily domain	*	+	–	*	*	–	*	*	*	*	*	*	*	*	*	*	+	+	*	+
POX07387	hypothetical protein	NA	IPR011701; Major facilitator superfamily//IPR020846; Major facilitator superfamily domain	*	+	+	+	*	+	*	+	*	+	+	+	*	*	*	*	+	+	*	*
POX07393	hypothetical protein	NA	IPR003439; ABC transporter-like//IPR013103; Reverse transcriptase, RNA-dependent DNA polymerase//IPR027417; P-loop containing nucleoside triphosphate hydrolase	+	*	*	*	*	*	*	*	+	*	*	*	*	*	*	*	*	+	*	–
POX07404	hypothetical protein	NA	IPR010699; Protein of unknown function DUF1275//IPR020846; Major facilitator superfamily domain	*	*	*	*	*	–	–	*	*	*	–	*	*	*	–	*	*	+	+	*
POX07405	hypothetical protein	NA	IPR011701; Major facilitator superfamily//IPR020846; Major facilitator superfamily domain	*	*	*	*	*	*	*	*	*	*	*	*	*	*	*	*	*	+	*	*
POX07415	hypothetical protein	NA	IPR003663; Sugar/inositol transporter//IPR005828; Major facilitator, sugar transporter-like//IPR005829; Sugar transporter, conserved site//IPR020846; Major facilitator superfamily domain	+	+	+	+	*	+	+	+	+	+	+	+	+	+	+	+	+	+	+	+
POX07416	MFS transporter, UMF1 family	NA	IPR020846; Major facilitator superfamily domain//IPR024671; Autophagy-related protein 22-like	*	+	*	+	*	*	*	*	*	*	+	+	*	*	*	*	*	*	*	*
POX07443	hypothetical protein	NA	IPR003439; ABC transporter-like//IPR003593; AAA+ ATPase domain//IPR010929; CDR ABC transporter//IPR013525; ABC-2 type transporter//IPR017871; ABC transporter, conserved site//IPR027417; P-loop containing nucleoside triphosphate hydrolase//IPR029481; ABC-transporter extracellular N-terminal domain	*	*	*	*	–	*	*	+	*	*	*	*	*	*	*	*	*	+	*	*
POX07451	hypothetical protein	NA	IPR003663; Sugar/inositol transporter//IPR005828; Major facilitator, sugar transporter-like//IPR005829; Sugar transporter, conserved site//IPR020846; Major facilitator superfamily domain	*	*	*	*	*	*	*	*	*	*	*	*	*	*	*	*	*	+	*	+
POX07458	hypothetical protein	NA	IPR003439; ABC transporter-like//IPR003593; AAA+ ATPase domain//IPR011527; ABC transporter type 1, transmembrane domain//IPR017871; ABC transporter, conserved site//IPR027417; P-loop containing nucleoside triphosphate hydrolase	*	*	–	*	–	*	*	*	*	–	*	*	*	*	*	*	+	*	*	*
POX07541	hypothetical protein	NA	IPR003663; Sugar/inositol transporter//IPR005828; Major facilitator, sugar transporter-like//IPR005829; Sugar transporter, conserved site//IPR020846; Major facilitator superfamily domain	*	*	*	*	–	*	*	*	–	*	*	*	*	*	*	*	+	*	*	*
POX07559	hypothetical protein	NA	IPR011701; Major facilitator superfamily//IPR020846; Major facilitator superfamily domain	+	+	*	*	*	*	+	*	+	+	+	*	*	+	+	+	–	–	+	+
POX07571	hypothetical protein	NA	IPR011701; Major facilitator superfamily//IPR020846; Major facilitator superfamily domain	*	*	*	*	*	*	*	*	*	*	*	*	+	*	*	–	*	*	*	*
POX07576	hypothetical protein	NA	IPR003663; Sugar/inositol transporter//IPR005828; Major facilitator, sugar transporter-like//IPR005829; Sugar transporter, conserved site//IPR020846; Major facilitator superfamily domain	*	+	*	*	*	+	*	–	*	+	+	*	*	+	*	+	–	–	–	+
POX07606	hypothetical protein	NA	IPR011701; Major facilitator superfamily//IPR020846; Major facilitator superfamily domain	*	*	*	*	*	*	*	*	*	*	*	*	*	*	*	*	+	+	*	*
POX07613	hypothetical protein	NA	IPR011701; Major facilitator superfamily//IPR020846; Major facilitator superfamily domain	*	*	*	*	–	*	*	*	*	–	*	–	*	*	*	*	*	*	*	*
POX07625	hypothetical protein	NA	IPR011701; Major facilitator superfamily//IPR020846; Major facilitator superfamily domain	*	*	*	+	*	*	+	*	*	*	+	+	*	*	*	+	*	*	*	*
POX07666	serine/threonine kinase 16	NA	IPR011701; Major facilitator superfamily//IPR020846; Major facilitator superfamily domain	*	*	*	*	–	*	*	+	*	*	*	*	–	*	*	*	+	+	–	*
POX07744	MFS transporter, UMF1 family	NA	IPR020846; Major facilitator superfamily domain//IPR024671; Autophagy-related protein 22-like	*	*	*	*	*	*	–	*	*	*	*	*	*	*	*	*	*	*	+	*
POX07757	hypothetical protein	NA	IPR011701; Major facilitator superfamily//IPR020846; Major facilitator superfamily domain	*	+	*	*	+	+	*	*	*	*	–	*	*	*	–	*	–	–	–	–
POX07775	MFS transporter, SP family, general alpha glucoside:H+ symporter	NA	IPR003663; Sugar/inositol transporter//IPR005828; Major facilitator, sugar transporter-like//IPR005829; Sugar transporter, conserved site//IPR020846; Major facilitator superfamily domain	*	*	*	*	*	*	*	*	*	*	*	*	*	*	*	*	–	–	–	–
POX07783	hypothetical protein	NA	IPR005829; Sugar transporter, conserved site//IPR011701; Major facilitator superfamily//IPR020846; Major facilitator superfamily domain	*	*	*	–	*	+	*	*	*	*	–	–	–	*	*	*	+	+	+	*
POX07836	hypothetical protein	NA	IPR011701; Major facilitator superfamily//IPR020846; Major facilitator superfamily domain	*	*	*	*	–	–	*	+	*	*	*	*	*	*	*	*	+	+	*	*
POX07863	hypothetical protein	NA	IPR011701; Major facilitator superfamily//IPR020846; Major facilitator superfamily domain	*	*	*	+	+	–	–	–	*	*	*	*	*	*	*	+	–	–	*	–
POX07864	hypothetical protein	NA	IPR011701; Major facilitator superfamily//IPR020846; Major facilitator superfamily domain	*	*	*	+	+	*	–	*	*	*	–	*	*	*	*	+	*	–	*	–
POX07878	hypothetical protein	NA	IPR011701; Major facilitator superfamily//IPR020846; Major facilitator superfamily domain	*	*	*	*	+	*	*	*	*	*	*	–	*	*	*	*	*	*	+	+
POX07883	hypothetical protein	NA	IPR011701; Major facilitator superfamily//IPR020846; Major facilitator superfamily domain	*	–	*	–	–	*	–	*	–	–	–	–	*	–	*	–	+	+	*	*
POX07888	hypothetical protein	NA	IPR011701; Major facilitator superfamily//IPR020846; Major facilitator superfamily domain	*	*	*	*	–	*	–	*	*	*	*	*	*	*	*	*	*	+	+	*
POX08025	hypothetical protein	NA	IPR011701; Major facilitator superfamily//IPR020846; Major facilitator superfamily domain	*	*	*	–	+	–	*	*	*	*	–	*	*	*	*	*	+	+	+	*
POX08089	hypothetical protein	NA	IPR011701; Major facilitator superfamily//IPR020846; Major facilitator superfamily domain	+	*	*	*	–	*	+	+	+	*	–	*	*	*	*	+	*	*	*	*
POX08095	hypothetical protein	NA	IPR003663; Sugar/inositol transporter//IPR005828; Major facilitator, sugar transporter-like//IPR020846; Major facilitator superfamily domain	*	*	*	*	+	+	*	*	–	*	*	–	*	*	*	*	*	*	*	*
POX08114	hypothetical protein	NA	IPR011701; Major facilitator superfamily//IPR020846; Major facilitator superfamily domain	*	*	*	–	*	+	*	–	*	*	*	*	*	*	*	*	*	*	*	*
POX08182	hypothetical protein	NA	IPR011701; Major facilitator superfamily//IPR020846; Major facilitator superfamily domain	*	*	*	*	+	*	*	*	–	*	*	*	*	*	*	*	–	–	–	–
POX08185	hypothetical protein	NA	IPR011701; Major facilitator superfamily//IPR020846; Major facilitator superfamily domain	–	*	–	–	–	–	–	*	–	–	–	–	+	*	*	*	+	*	+	*
POX08241	hypothetical protein	NA	IPR003663; Sugar/inositol transporter//IPR005828; Major facilitator, sugar transporter-like//IPR005829; Sugar transporter, conserved site//IPR020846; Major facilitator superfamily domain	*	*	*	*	*	*	*	*	*	*	*	*	*	*	*	*	*	+	*	*
POX08244	MFS transporter, SP family, general alpha glucoside:H+ symporter	NA	IPR003663; Sugar/inositol transporter//IPR005828; Major facilitator, sugar transporter-like//IPR005829; Sugar transporter, conserved site//IPR020846; Major facilitator superfamily domain	*	*	*	*	–	+	+	+	*	*	*	*	*	*	*	*	+	+	*	*
POX08302	hypothetical protein	NA	IPR011701; Major facilitator superfamily//IPR020846; Major facilitator superfamily domain	+	*	–	+	*	–	*	*	+	*	*	+	+	*	*	+	–	*	*	*
POX08377	hypothetical protein	NA	IPR020846; Major facilitator superfamily domain	*	*	*	*	*	*	*	*	*	*	*	*	*	*	*	*	*	+	*	*
POX08379	hypothetical protein	NA	IPR003663; Sugar/inositol transporter//IPR005828; Major facilitator, sugar transporter-like//IPR020846; Major facilitator superfamily domain	*	*	*	*	*	*	*	*	*	*	*	+	*	*	+	+	+	+	*	*
POX08427	hypothetical protein	NA	IPR003663; Sugar/inositol transporter//IPR005828; Major facilitator, sugar transporter-like//IPR005829; Sugar transporter, conserved site//IPR020846; Major facilitator superfamily domain	*	*	*	*	*	*	*	*	–	*	–	*	*	*	*	*	*	*	*	*
POX08481	hypothetical protein	NA	IPR011701; Major facilitator superfamily//IPR020846; Major facilitator superfamily domain	+	+	*	*	*	*	*	*	+	*	*	*	+	*	*	*	–	*	*	*
POX08490	hypothetical protein	NA	IPR011701; Major facilitator superfamily//IPR020846; Major facilitator superfamily domain	*	*	*	*	–	–	–	–	*	*	*	*	*	*	*	*	+	+	*	*
POX08492	hypothetical protein	NA	IPR005828; Major facilitator, sugar transporter-like//IPR020846; Major facilitator superfamily domain	*	*	*	*	*	–	*	*	*	*	*	+	*	+	+	+	+	*	+	*
POX08584	ATP-binding cassette, subfamily B (MDR/TAP), member 1	NA	IPR003439; ABC transporter-like//IPR003593; AAA+ ATPase domain//IPR011527; ABC transporter type 1, transmembrane domain//IPR017871; ABC transporter, conserved site//IPR027417; P-loop containing nucleoside triphosphate hydrolase	*	*	*	*	–	–	*	*	*	*	*	+	*	*	*	*	*	+	+	*
POX08590	hypothetical protein	NA	IPR011701; Major facilitator superfamily//IPR020846; Major facilitator superfamily domain	*	*	*	*	*	*	–	*	*	*	*	*	*	*	*	*	*	*	+	*
POX08612	hypothetical protein	NA	IPR003663; Sugar/inositol transporter//IPR005828; Major facilitator, sugar transporter-like//IPR005829; Sugar transporter, conserved site//IPR020846; Major facilitator superfamily domain	*	*	*	*	–	*	*	*	*	*	*	*	*	*	*	*	+	*	*	*
POX08655	hypothetical protein	NA	IPR003663; Sugar/inositol transporter//IPR005828; Major facilitator, sugar transporter-like//IPR005829; Sugar transporter, conserved site//IPR020846; Major facilitator superfamily domain	*	*	*	–	*	*	*	*	*	*	*	*	*	*	*	*	*	+	+	+
POX08656	hypothetical protein	NA	IPR005829; Sugar transporter, conserved site//IPR011701; Major facilitator superfamily//IPR020846; Major facilitator superfamily domain	*	*	–	*	–	–	*	*	*	*	–	*	*	*	*	*	+	+	+	+
POX08657	hypothetical protein	NA	IPR003663; Sugar/inositol transporter//IPR005828; Major facilitator, sugar transporter-like//IPR005829; Sugar transporter, conserved site//IPR020846; Major facilitator superfamily domain	*	*	*	*	–	*	*	+	–	*	*	*	*	*	*	*	+	+	*	*
POX08658	hypothetical protein	NA	IPR003663; Sugar/inositol transporter//IPR005828; Major facilitator, sugar transporter-like//IPR005829; Sugar transporter, conserved site//IPR020846; Major facilitator superfamily domain	*	+	*	*	+	+	*	*	*	*	*	*	*	*	*	*	*	–	*	*
POX08660	hypothetical protein	NA	IPR011701; Major facilitator superfamily//IPR020846; Major facilitator superfamily domain	*	*	*	*	+	*	*	*	+	+	*	+	*	*	*	*	*	+	*	*
POX08693	hypothetical protein	NA	IPR003439; ABC transporter-like//IPR003593; AAA+ ATPase domain//IPR011527; ABC transporter type 1, transmembrane domain//IPR017871; ABC transporter, conserved site//IPR027417; P-loop containing nucleoside triphosphate hydrolase	*	*	*	*	+	+	*	*	*	*	*	*	*	*	*	*	–	–	–	–
POX08746	hypothetical protein	NA	IPR011701; Major facilitator superfamily//IPR020846; Major facilitator superfamily domain	*	*	*	*	*	*	*	*	*	–	*	*	*	*	*	*	–	*	–	–
POX08749	hypothetical protein	NA	IPR011701; Major facilitator superfamily//IPR020846; Major facilitator superfamily domain	*	*	*	*	–	–	*	*	–	–	–	–	*	*	*	*	+	+	+	*
POX08783	hypothetical protein	NA	IPR003663; Sugar/inositol transporter//IPR005828; Major facilitator, sugar transporter-like//IPR005829; Sugar transporter, conserved site//IPR020846; Major facilitator superfamily domain	*	*	–	*	+	+	+	+	*	*	–	–	*	+	*	*	*	+	*	*
POX08787	hypothetical protein	NA	IPR011701; Major facilitator superfamily//IPR020846; Major facilitator superfamily domain	*	*	*	–	–	*	*	*	*	*	*	–	*	*	*	*	+	+	+	+
POX08798	hypothetical protein	NA	IPR011701; Major facilitator superfamily//IPR020846; Major facilitator superfamily domain	*	*	*	*	+	*	*	*	*	*	*	*	*	*	+	*	*	–	*	*
POX08829	hypothetical protein	NA	IPR011701; Major facilitator superfamily//IPR020846; Major facilitator superfamily domain	*	*	*	*	*	*	*	–	*	+	+	*	*	*	*	*	*	*	+	+
POX08874	hypothetical protein	NA	IPR011701; Major facilitator superfamily//IPR020846; Major facilitator superfamily domain	*	*	*	*	–	*	*	+	–	–	–	–	*	*	*	*	+	+	*	*
POX08884	hypothetical protein	NA	IPR011701; Major facilitator superfamily//IPR020846; Major facilitator superfamily domain	*	*	–	–	*	–	–	*	*	*	*	*	*	*	*	*	+	*	+	+
POX08891	hypothetical protein	NA	IPR003663; Sugar/inositol transporter//IPR005828; Major facilitator, sugar transporter-like//IPR005829; Sugar transporter, conserved site//IPR020846; Major facilitator superfamily domain	*	*	*	*	–	*	*	*	–	–	–	–	*	*	*	*	+	+	*	*
POX08901	hypothetical protein	NA	IPR011701; Major facilitator superfamily//IPR020846; Major facilitator superfamily domain	*	*	*	*	–	–	*	*	–	*	*	*	*	*	*	*	+	+	*	*
POX08915	hypothetical protein	NA	IPR003663; Sugar/inositol transporter//IPR005828; Major facilitator, sugar transporter-like//IPR005829; Sugar transporter, conserved site//IPR020846; Major facilitator superfamily domain	*	*	*	*	–	*	*	*	*	*	*	*	*	*	*	*	*	*	*	*
POX08972	hypothetical protein	NA	IPR011701; Major facilitator superfamily//IPR020846; Major facilitator superfamily domain	*	*	*	*	+	*	*	*	*	*	*	*	*	*	*	*	*	*	*	*
POX09055	hypothetical protein	NA	IPR002259; Equilibrative nucleoside transporter//IPR020846; Major facilitator superfamily domain	*	*	*	–	*	*	–	*	*	*	*	*	*	*	*	*	*	*	*	*
POX09084	hypothetical protein	NA	IPR005828; Major facilitator, sugar transporter-like//IPR020846; Major facilitator superfamily domain	*	*	*	*	*	*	*	+	*	*	*	*	*	*	*	*	*	*	*	*
POX09145	hypothetical protein	NA	IPR011701; Major facilitator superfamily//IPR020846; Major facilitator superfamily domain	*	+	*	+	*	*	*	*	*	*	*	*	*	*	*	*	*	*	*	*
POX09163	hypothetical protein	NA	IPR010573; Fungal trichothecene efflux pump//IPR020846; Major facilitator superfamily domain	*	+	*	*	*	+	*	*	–	*	*	*	+	*	–	*	*	–	–	–
POX09169	hypothetical protein	NA	IPR003439; ABC transporter-like//IPR003593; AAA+ ATPase domain//IPR013525; ABC-2 type transporter//IPR017871; ABC transporter, conserved site//IPR027417; P-loop containing nucleoside triphosphate hydrolase	*	+	*	*	–	–	*	–	+	+	+	*	*	*	*	*	+	*	+	+
POX09228	hypothetical protein	NA	IPR011701; Major facilitator superfamily//IPR020846; Major facilitator superfamily domain	*	*	*	*	–	*	*	*	*	*	*	–	*	*	*	*	*	*	–	*
POX09234	hypothetical protein	NA	IPR011701; Major facilitator superfamily//IPR020846; Major facilitator superfamily domain	*	+	*	*	+	*	+	–	*	+	+	*	*	*	*	*	–	*	*	+
POX09311	hypothetical protein	NA	IPR011701; Major facilitator superfamily//IPR020846; Major facilitator superfamily domain	*	*	+	*	*	*	*	*	*	*	*	*	*	*	*	*	+	*	*	–
POX09313	hypothetical protein	NA	IPR011701; Major facilitator superfamily//IPR020846; Major facilitator superfamily domain	*	*	*	–	+	–	*	*	*	*	–	*	*	*	*	*	*	*	*	*
POX09322	hypothetical protein	NA	IPR011701; Major facilitator superfamily//IPR020846; Major facilitator superfamily domain	*	*	*	*	*	*	*	*	*	*	*	*	*	*	*	*	*	*	*	–
POX09334	hypothetical protein	NA	IPR003439; ABC transporter-like//IPR003593; AAA+ ATPase domain//IPR011527; ABC transporter type 1, transmembrane domain//IPR017871; ABC transporter, conserved site//IPR027417; P-loop containing nucleoside triphosphate hydrolase	*	+	+	*	–	*	+	*	+	+	+	*	*	*	*	*	*	–	–	*
POX09365	hypothetical protein	NA	IPR011701; Major facilitator superfamily//IPR020846; Major facilitator superfamily domain	–	*	+	+	–	*	–	+	–	+	–	*	*	*	*	*	*	–	–	–
POX09378	hypothetical protein	NA	IPR011701; Major facilitator superfamily//IPR020846; Major facilitator superfamily domain	*	*	*	*	*	*	*	*	*	*	*	*	*	*	*	*	*	–	*	*
POX09425	hypothetical protein	NA	IPR011701; Major facilitator superfamily//IPR020846; Major facilitator superfamily domain	*	*	*	*	*	*	*	*	*	*	*	–	*	*	*	*	+	*	*	*
POX09471	hypothetical protein	NA	IPR005829; Sugar transporter, conserved site//IPR011701; Major facilitator superfamily//IPR020846; Major facilitator superfamily domain	*	+	*	*	+	–	*	–	*	+	+	*	*	+	+	*	–	*	+	+
POX09498	hypothetical protein	NA	IPR005828; Major facilitator, sugar transporter-like//IPR020846; Major facilitator superfamily domain	+	*	+	+	+	+	+	+	+	+	+	+	*	*	+	+	*	*	*	*
POX09506	CCR4-NOT complex subunit CAF16	NA	IPR003439; ABC transporter-like//IPR003593; AAA+ ATPase domain//IPR027417; P-loop containing nucleoside triphosphate hydrolase	*	*	*	*	*	*	*	*	*	*	*	*	*	*	*	*	–	*	*	*
POX09632	hypothetical protein	NA	IPR011701; Major facilitator superfamily//IPR020846; Major facilitator superfamily domain	*	*	*	*	–	–	*	*	*	*	*	*	*	*	*	*	*	*	*	*
POX09699	hypothetical protein	NA	IPR003439; ABC transporter-like//IPR003593; AAA+ ATPase domain//IPR011527; ABC transporter type 1, transmembrane domain//IPR017871; ABC transporter, conserved site//IPR027417; P-loop containing nucleoside triphosphate hydrolase	*	*	–	*	+	+	*	–	*	–	*	*	*	*	*	*	–	–	–	*
POX00017	Zn2Cys6	NA	IPR007219; Transcription factor domain, fungi	*	*	*	*	–	*	*	*	*	*	*	*	*	*	*	*	+	*	*	*
POX00052	Zn2Cys6	NA	IPR001138; Zn(2)-C6 fungal-type DNA-binding domain	*	*	*	*	*	*	*	*	*	*	–	*	*	*	*	*	*	*	*	*
POX00057	APSES	NA	IPR003163; Transcription regulator HTH, APSES-type DNA-binding domain	*	*	*	*	*	*	*	*	*	*	*	–	*	*	*	*	*	*	*	*
POX00130	Winged helix repressor DNA-binding	NA	IPR001650; Helicase, C-terminal//IPR004179; Sec63 domain//IPR011545; DEAD/DEAH box helicase domain//IPR011991; Winged helix-turn-helix DNA-binding domain//IPR014001; Helicase superfamily 1/2, ATP-binding domain//IPR027417; P-loop containing nucleoside triphosphate hydrolase	*	*	*	*	*	*	*	*	*	*	*	*	*	*	*	*	*	+	+	*
POX00148	bud site selection protein 20	NA	IPR003604; Zinc finger, U1-type//IPR007087; Zinc finger, C2H2//IPR022755; Zinc finger, double-stranded RNA binding	*	+	*	+	*	+	*	*	*	+	+	+	*	+	+	+	+	*	–	*
POX00172	26S proteasome regulatory subunit N9	NA	IPR000717; Proteasome component (PCI) domain//IPR011991; Winged helix-turn-helix DNA-binding domain	*	*	*	*	*	*	*	*	*	*	*	*	*	*	*	*	–	*	*	*
POX00212	Zn2Cys6	NA	IPR007219; Transcription factor domain, fungi	–	*	*	*	–	–	+	*	–	*	*	*	–	*	*	*	+	+	*	*
POX00241	C2H2 zinc finger	NA	IPR007087; Zinc finger, C2H2//IPR013087; Zinc finger C2H2-type/integrase DNA-binding domain//IPR015880; Zinc finger, C2H2-like	*	*	*	*	–	–	*	+	*	–	*	*	–	*	*	*	+	*	*	+
POX00331	C2H2 zinc finger	NA	IPR007087; Zinc finger, C2H2//IPR013087; Zinc finger C2H2-type/integrase DNA-binding domain//IPR015880; Zinc finger, C2H2-like	–	*	*	*	–	*	*	+	–	*	*	*	*	*	*	*	+	*	*	+
POX00396	Zn2Cys6	NA	IPR007219; Transcription factor domain, fungi	*	*	*	*	+	*	*	*	*	*	*	*	*	*	*	*	*	*	*	*
POX00418	C2H2 zinc finger	NA	IPR007087; Zinc finger, C2H2//IPR013087; Zinc finger C2H2-type/integrase DNA-binding domain//IPR015880; Zinc finger, C2H2-like	*	*	*	*	*	*	+	*	*	*	*	*	*	*	*	*	*	*	*	*
POX00448	bZIP	NA	IPR004827; Basic-leucine zipper domain	*	*	*	*	–	*	*	*	*	*	*	*	*	*	*	*	*	*	*	*
POX00464	HMG	NA	IPR009071; High mobility group box domain	*	*	+	+	+	*	*	+	*	*	+	–	*	*	*	*	*	*	*	+
POX00485	Zn2Cys6	NA	IPR001138; Zn(2)-C6 fungal-type DNA-binding domain//IPR007219; Transcription factor domain, fungi	*	*	*	*	–	*	*	*	*	*	*	*	*	*	*	*	*	*	*	*
POX00526	Zn2Cys6	NA	IPR007219; Transcription factor domain, fungi	*	*	*	*	–	*	*	*	*	*	*	*	*	*	*	*	*	*	*	*
POX00767	Zn2Cys6	NA	IPR001138; Zn(2)-C6 fungal-type DNA-binding domain//IPR007219; Transcription factor domain, fungi	*	*	*	*	*	*	*	*	*	*	*	*	*	*	*	*	–	–	*	+
POX00828	26S proteasome regulatory subunit N7	NA	IPR000717; Proteasome component (PCI) domain//IPR011991; Winged helix-turn-helix DNA-binding domain//IPR019585; 26S proteasome, regulatory subunit Rpn7	*	*	*	*	*	*	*	*	*	*	*	*	*	*	*	*	–	*	*	*
POX00838	Zinc finger, MIZ-type	NA	IPR003613; U box domain//IPR004181; Zinc finger, MIZ-type//IPR013083; Zinc finger, RING/FYVE/PHD-type//IPR026846; E3 SUMO-protein ligase Nse2 (Mms21)	*	*	*	–	*	*	–	–	*	*	*	–	*	*	*	*	*	*	+	+
POX00864	Zn2Cys6	NA	IPR001138; Zn(2)-C6 fungal-type DNA-binding domain	*	*	–	–	–	+	–	*	*	*	–	–	*	*	*	*	*	*	*	+
POX00935	Zn2Cys6	NA	IPR001138; Zn(2)-C6 fungal-type DNA-binding domain//IPR007219; Transcription factor domain, fungi	*	*	*	*	–	*	*	*	*	*	*	*	*	*	*	*	+	*	*	*
POX00936	Zn2Cys6	NA	IPR001138; Zn(2)-C6 fungal-type DNA-binding domain	*	*	*	*	*	–	*	*	*	*	*	*	*	*	*	*	*	+	+	*
POX00972	bZIP	NA	IPR004827; Basic-leucine zipper domain	*	*	+	*	–	*	+	+	*	*	+	*	*	*	+	*	*	–	–	*
POX00975	Zn2Cys6	NA	IPR001138; Zn(2)-C6 fungal-type DNA-binding domain//IPR007219; Transcription factor domain, fungi	*	*	*	*	–	*	*	+	*	*	*	*	*	*	*	*	+	*	–	*
POX00986	Zn2Cys6	NA	IPR001138; Zn(2)-C6 fungal-type DNA-binding domain//IPR021858; Protein of unknown function DUF3468	*	*	*	*	*	*	*	*	*	*	*	*	*	*	*	*	+	*	*	*
POX01062	transcription initiation factor TFIIH subunit 2	NA	IPR002035; von Willebrand factor, type A//IPR004595; TFIIH C1-like domain//IPR007087; Zinc finger, C2H2//IPR007198; Ssl1-like//IPR012170; TFIIH subunit Ssl1/p44	*	*	*	*	+	*	*	*	*	*	*	*	*	*	*	*	–	*	*	*
POX01118	Zn2Cys6	NA	IPR001138; Zn(2)-C6 fungal-type DNA-binding domain//IPR021858; Protein of unknown function DUF3468	*	+	+	*	*	*	*	*	*	*	*	+	*	*	*	*	*	+	*	*
POX01135	Winged helix repressor DNA-binding	NA	IPR001077; O-methyltransferase, family 2//IPR011991; Winged helix-turn-helix DNA-binding domain//IPR016461; O-methyltransferase COMT-type//IPR029063; S-adenosyl-L-methionine-dependent methyltransferase	*	*	*	*	*	*	*	*	*	*	*	*	*	*	+	*	+	+	*	*
POX01136	Zn2Cys6	NA	IPR001138; Zn(2)-C6 fungal-type DNA-binding domain//IPR007219; Transcription factor domain, fungi	*	*	+	–	–	*	*	–	*	*	*	–	–	*	*	–	+	*	*	+
POX01167	transcription factor PoxCxrA	NA	IPR001138; Zn(2)-C6 fungal-type DNA-binding domain//IPR007219; Transcription factor domain, fungi	*	*	*	*	*	–	–	*	*	*	*	*	*	*	*	*	*	+	+	*
POX01183	Zn2Cys6	NA	IPR001138; Zn(2)-C6 fungal-type DNA-binding domain//IPR002409; Aflatoxin biosynthesis regulatory protein//IPR013700; Aflatoxin regulatory protein	*	*	+	*	–	–	+	–	*	–	*	–	–	*	*	*	+	+	+	+
POX01184	Winged helix repressor DNA-binding	NA	IPR011991; Winged helix-turn-helix DNA-binding domain	*	*	+	*	–	–	*	*	*	*	*	*	*	*	*	*	+	+	+	*
POX01196	Homeodomain-like	NA	IPR009057; Homeodomain-like	–	*	*	*	*	*	*	*	*	*	*	*	–	*	*	*	+	*	*	*
POX01249	Zn2Cys6	NA	IPR001138; Zn(2)-C6 fungal-type DNA-binding domain	–	*	*	–	–	*	–	*	*	*	*	*	*	*	*	*	+	*	*	*
POX01257	transcription factor STE12	NA	IPR003120; Transcription factor, STE-like//IPR007087; Zinc finger, C2H2//IPR013087; Zinc finger C2H2-type/integrase DNA-binding domain//IPR015880; Zinc finger, C2H2-like	*	*	*	*	*	*	*	+	*	*	*	*	*	*	*	*	*	*	*	*
POX01295	C2H2 zinc finger	NA	IPR007087; Zinc finger, C2H2//IPR007219; Transcription factor domain, fungi//IPR013087; Zinc finger C2H2-type/integrase DNA-binding domain//IPR015880; Zinc finger, C2H2-like	*	*	*	*	–	*	*	*	*	*	*	*	*	*	*	*	*	*	*	*
POX01363	Zn2Cys6	NA	IPR001138; Zn(2)-C6 fungal-type DNA-binding domain//IPR007087; Zinc finger, C2H2//IPR007219; Transcription factor domain, fungi//IPR013087; Zinc finger C2H2-type/integrase DNA-binding domain//IPR015880; Zinc finger, C2H2-like	*	*	*	*	*	*	*	*	*	*	*	–	*	*	*	*	*	*	*	*
POX01377	Zn2Cys6	NA	IPR007219; Transcription factor domain, fungi	+	*	*	*	–	*	*	*	*	*	*	+	*	*	*	*	+	*	*	*
POX01387	Zn2Cys6	NA	IPR001138; Zn(2)-C6 fungal-type DNA-binding domain//IPR007219; Transcription factor domain, fungi	*	*	*	*	*	+	*	*	+	*	*	*	*	*	*	*	–	–	–	*
POX01414	Zn2Cys6	NA	IPR001138; Zn(2)-C6 fungal-type DNA-binding domain//IPR021858; Protein of unknown function DUF3468	*	*	*	*	*	*	*	*	*	*	–	*	*	*	*	*	+	*	*	*
POX01474	Zn2Cys6	NA	IPR001138; Zn(2)-C6 fungal-type DNA-binding domain//IPR007219; Transcription factor domain, fungi	*	*	*	*	*	*	*	*	*	+	+	+	*	*	*	*	*	*	*	*
POX01486	bZIP	NA	IPR004827; Basic-leucine zipper domain//IPR018287; Hap4 transcription factor, heteromerisation domain//IPR027328; Microtubule-associated protein RP/EB	*	*	*	*	*	*	*	*	*	*	*	*	+	*	*	*	*	–	*	*
POX01498	Winged helix repressor DNA-binding	NA	IPR002815; Spo11/DNA topoisomerase VI subunit A//IPR011991; Winged helix-turn-helix DNA-binding domain//IPR013049; Spo11/DNA topoisomerase VI, subunit A, N-terminal	*	*	*	–	*	*	–	–	*	*	–	–	*	*	*	*	*	*	*	+
POX01678	Myb	NA	IPR001005; SANT/Myb domain//IPR009057; Homeodomain-like//IPR017877; Myb-like domain//IPR017930; Myb domain	*	*	+	*	–	–	+	*	+	+	+	+	*	*	*	*	+	+	+	+
POX01725	Zinc finger, DHHC-type	NA	IPR001594; Zinc finger, DHHC-type, palmitoyltransferase	*	*	*	*	–	*	*	*	*	*	*	*	*	*	*	*	*	*	*	*
POX01729	Zn2Cys6	NA	IPR001138; Zn(2)-C6 fungal-type DNA-binding domain	*	*	+	*	+	*	*	*	*	*	*	*	*	*	*	*	–	*	–	*
POX01911	Zn2Cys6	NA	IPR007219; Transcription factor domain, fungi	*	*	*	*	–	*	*	*	*	*	*	*	*	*	*	*	+	*	*	*
POX01953	Zn2Cys6	NA	IPR001138; Zn(2)-C6 fungal-type DNA-binding domain//IPR007087; Zinc finger, C2H2//IPR007219; Transcription factor domain, fungi//IPR013087; Zinc finger C2H2-type/integrase DNA-binding domain//IPR015880; Zinc finger, C2H2-like	*	*	*	*	–	*	*	*	*	*	*	*	*	*	*	*	*	*	*	*
POX01960	transcription factor ClrB	NA	IPR001138; Zn(2)-C6 fungal-type DNA-binding domain//IPR007219; Transcription factor domain, fungi	*	*	+	+	–	*	+	+	*	*	+	+	+	*	*	+	*	*	*	*
POX02029	Zn2Cys6	NA	IPR001138; Zn(2)-C6 fungal-type DNA-binding domain//IPR007219; Transcription factor domain, fungi	*	*	*	–	–	–	–	*	*	*	–	–	*	*	*	*	+	+	+	*
POX02030	Zn2Cys6	NA	IPR001138; Zn(2)-C6 fungal-type DNA-binding domain//IPR007219; Transcription factor domain, fungi	*	*	–	–	+	*	–	*	*	*	*	*	*	*	*	*	*	*	+	+
POX02035	Winged helix repressor DNA-binding	NA	IPR007832; RNA polymerase Rpc34//IPR011991; Winged helix-turn-helix DNA-binding domain//IPR016049; RNA polymerase Rpc34-like	+	+	*	+	*	*	*	*	+	*	+	+	*	*	+	+	–	*	*	*
POX02036	Zn2Cys6	NA	IPR007219; Transcription factor domain, fungi	*	*	*	*	–	*	*	*	*	*	*	*	*	*	*	*	+	*	*	*
POX02059	Zn2Cys6	NA	IPR001138; Zn(2)-C6 fungal-type DNA-binding domain//IPR002409; Aflatoxin biosynthesis regulatory protein//IPR021858; Protein of unknown function DUF3468	–	*	*	*	*	*	*	*	–	–	–	*	*	*	*	*	*	*	*	–
POX02071	Transcription factor ClrB-2	NA	IPR007219; Transcription factor domain, fungi	+	+	+	+	+	+	*	*	+	+	+	+	*	*	+	*	*	*	*	*
POX02083	Zn2Cys6	NA	IPR001138; Zn(2)-C6 fungal-type DNA-binding domain	*	*	*	+	*	*	*	*	*	*	*	*	*	*	*	*	–	*	*	–
POX02132	Homeodomain-like	NA	IPR000268; DNA-directed RNA polymerase, subunit N/Rpb10//IPR009057; Homeodomain-like//IPR020789; RNA polymerases, subunit N, zinc binding site//IPR023580; RNA polymerase subunit RPB10	*	*	*	*	+	*	*	*	*	*	*	*	*	*	*	*	*	*	*	*
POX02204	Homeobox	NA	IPR001356; Homeobox domain//IPR009057; Homeodomain-like	*	*	*	–	*	*	*	*	*	*	–	*	*	*	*	*	*	–	*	–
POX02205	Zn2Cys6	NA	IPR001138; Zn(2)-C6 fungal-type DNA-binding domain	*	*	*	*	–	*	*	*	–	*	–	*	*	*	*	*	*	*	*	*
POX02261	Zn2Cys6	NA	IPR001138; Zn(2)-C6 fungal-type DNA-binding domain//IPR021858; Protein of unknown function DUF3468	*	*	*	*	–	–	*	*	*	*	*	*	*	*	*	*	*	+	*	*
POX02290	Homeodomain-like	NA	IPR000089; Biotin/lipoyl attachment//IPR000891; Pyruvate carboxyltransferase//IPR001882; Biotin-binding site//IPR003379; Carboxylase, conserved domain//IPR005479; Carbamoyl-phosphate synthetase large subunit-like, ATP-binding domain//IPR005481; Biotin carboxylase-like, N-terminal domain//IPR005482; Biotin carboxylase, C-terminal//IPR005930; Pyruvate carboxylase//IPR009057; Homeodomain-like//IPR01…	*	*	*	*	*	*	*	*	+	*	*	*	*	*	*	*	–	–	*	*
POX02314	Zn2Cys6	NA	IPR001138; Zn(2)-C6 fungal-type DNA-binding domain	*	*	*	*	–	*	*	*	*	*	*	*	*	*	*	*	+	*	*	*
POX02338	bZIP	NA	IPR004827; Basic-leucine zipper domain	*	*	–	*	+	+	*	*	*	*	*	*	*	*	*	*	–	–	*	*
POX02391	HMG	NA	IPR000116; High mobility group protein HMGA//IPR000637; HMG-I/HMG-Y, DNA-binding, conserved site//IPR002740; EVE domain//IPR015947; PUA-like domain//IPR017956; AT hook, DNA-binding motif//IPR020478; AT hook-like	*	*	*	*	+	*	*	*	*	*	*	*	*	*	*	*	*	*	*	*
POX02394	bZIP	NA	IPR004827; Basic-leucine zipper domain	*	*	*	*	*	*	–	*	*	+	*	–	*	*	*	–	*	*	+	+
POX02452	C2H2 zinc finger	NA	IPR007087; Zinc finger, C2H2//IPR013087; Zinc finger C2H2-type/integrase DNA-binding domain//IPR015880; Zinc finger, C2H2-like	*	*	*	+	*	*	+	+	*	*	+	+	*	*	*	*	*	*	*	–
POX02484	Zn2Cys6	NA	IPR001138; Zn(2)-C6 fungal-type DNA-binding domain//IPR021858; Protein of unknown function DUF3468	–	*	*	–	–	*	–	*	–	*	–	–	–	*	*	*	+	*	+	+
POX02523	Myb	NA	IPR001005; SANT/Myb domain//IPR009057; Homeodomain-like//IPR017877; Myb-like domain//IPR017930; Myb domain	*	*	*	*	+	*	*	*	*	*	*	*	*	*	*	*	*	*	*	*
POX02554	Zn2Cys6	NA	IPR001138; Zn(2)-C6 fungal-type DNA-binding domain//IPR007219; Transcription factor domain, fungi	*	+	*	*	*	*	*	*	*	*	*	+	*	*	+	+	*	*	*	*
POX02635	Zn2Cys6	NA	IPR001138; Zn(2)-C6 fungal-type DNA-binding domain//IPR007219; Transcription factor domain, fungi	–	*	*	*	–	*	*	*	–	*	*	*	*	*	*	*	+	*	*	*
POX02643	Zinc finger, MIZ-type	NA	IPR004181; Zinc finger, MIZ-type	*	*	*	*	–	*	*	*	*	*	*	*	*	*	*	*	*	*	*	*
POX02677	Fork head transcription factor	NA	IPR001766; Fork head domain//IPR011991; Winged helix-turn-helix DNA-binding domain	*	*	*	*	*	*	*	+	*	*	*	*	*	*	*	*	*	+	*	*
POX02682	Myb, DNA-binding	NA	IPR001005; SANT/Myb domain//IPR009057; Homeodomain-like//IPR017877; Myb-like domain//IPR017930; Myb domain	*	+	+	*	*	*	+	+	*	+	+	+	*	*	*	*	*	*	*	–
POX02687	Myb, DNA-binding	NA	IPR001005; SANT/Myb domain//IPR009057; Homeodomain-like//IPR017877; Myb-like domain//IPR017930; Myb domain	*	*	*	*	–	*	*	*	*	*	*	*	*	*	*	*	*	*	*	*
POX02768	C2H2 zinc finger	NA	IPR007087; Zinc finger, C2H2//IPR013087; Zinc finger C2H2-type/integrase DNA-binding domain//IPR015880; Zinc finger, C2H2-like	*	*	*	*	–	*	*	*	+	*	*	*	*	*	*	*	*	*	*	*
POX02883	Zn2Cys6	NA	IPR001138; Zn(2)-C6 fungal-type DNA-binding domain//IPR021858; Protein of unknown function DUF3468	*	*	*	*	–	*	*	*	*	*	*	*	*	*	*	*	*	*	*	*
POX02889	bZIP	NA	IPR004827; Basic-leucine zipper domain	*	*	*	*	*	*	*	*	*	*	*	*	*	*	*	*	*	+	*	*
POX02944	Zn2Cys6	NA	IPR001138; Zn(2)-C6 fungal-type DNA-binding domain//IPR021858; Protein of unknown function DUF3468	*	*	*	*	–	–	*	*	*	–	–	*	*	*	*	*	+	+	+	*
POX02993	Zn2Cys6	NA	IPR007219; Transcription factor domain, fungi	*	*	*	*	*	*	*	*	*	*	*	*	*	*	*	*	+	*	*	*
POX03008	Zn2Cys6	NA	IPR001138; Zn(2)-C6 fungal-type DNA-binding domain	*	*	*	*	–	*	*	*	*	*	*	*	*	*	*	*	+	*	*	*
POX03016	Transcription factor Atf1	NA	IPR002112; Transcription factor Jun//IPR004827; Basic-leucine zipper domain//IPR020956; Transcription factor Aft1, osmotic stress domain//IPR021755; Transcription factor Aft1, HRA domain//IPR021756; Transcription factor Aft1, HRR domain	*	*	*	*	*	*	*	*	*	*	*	*	*	*	*	*	+	*	+	*
POX03023	C2H2 zinc finger	NA	IPR007087; Zinc finger, C2H2//IPR013087; Zinc finger C2H2-type/integrase DNA-binding domain//IPR015880; Zinc finger, C2H2-like	*	*	*	*	–	*	*	*	*	*	*	*	*	*	*	*	*	*	*	*
POX03133	Zn2Cys6	NA	IPR001138; Zn(2)-C6 fungal-type DNA-binding domain//IPR007087; Zinc finger, C2H2	*	*	*	*	*	–	–	*	*	*	–	*	*	*	–	*	*	*	*	*
POX03181	Zn2Cys6	NA	IPR001138; Zn(2)-C6 fungal-type DNA-binding domain	*	*	*	*	–	–	–	*	*	*	*	*	*	*	*	*	+	+	+	+
POX03223	Fork head transcription factor	NA	IPR000253; Forkhead-associated (FHA) domain//IPR001766; Fork head domain//IPR008984; SMAD/FHA domain//IPR011991; Winged helix-turn-helix DNA-binding domain	*	*	*	*	–	*	*	*	*	*	*	*	*	*	*	*	*	*	*	*
POX03236	Zn2Cys6	NA	IPR007219; Transcription factor domain, fungi	*	*	*	*	–	*	*	*	*	*	*	*	*	*	*	*	*	*	*	*
POX03350	Zn2Cys6	NA	IPR007219; Transcription factor domain, fungi	*	*	*	*	+	*	–	*	*	*	*	*	*	*	*	*	*	–	*	*
POX03380	Zn2Cys6	NA	IPR007219; Transcription factor domain, fungi	*	*	–	–	*	*	*	*	*	*	*	–	*	*	*	*	*	*	*	+
POX03405	Zn2Cys6	NA	IPR001138; Zn(2)-C6 fungal-type DNA-binding domain//IPR007219; Transcription factor domain, fungi	*	*	*	*	–	*	*	*	*	*	*	+	*	*	*	*	+	+	*	*
POX03407	bZIP	NA	IPR004827; Basic-leucine zipper domain	*	*	*	+	*	*	*	*	*	*	+	*	*	*	*	*	*	–	–	*
POX03427	Zn2Cys6	NA	IPR001138; Zn(2)-C6 fungal-type DNA-binding domain//IPR002409; Aflatoxin biosynthesis regulatory protein//IPR021858; Protein of unknown function DUF3468	*	*	*	*	–	*	*	*	*	*	*	*	*	*	*	*	+	+	*	*
POX03446	Zn2Cys6	NA	IPR001138; Zn(2)-C6 fungal-type DNA-binding domain//IPR007219; Transcription factor domain, fungi	*	*	*	*	–	*	*	*	*	*	*	*	*	*	*	*	+	*	*	*
POX03451	Zn2Cys6	NA	IPR001138; Zn(2)-C6 fungal-type DNA-binding domain//IPR007219; Transcription factor domain, fungi	*	*	*	*	–	*	*	*	*	*	*	*	*	*	*	*	+	+	*	*
POX03487	Zn2Cys6	NA	IPR001138; Zn(2)-C6 fungal-type DNA-binding domain//IPR007219; Transcription factor domain, fungi	*	*	*	*	*	*	–	*	*	*	–	*	*	*	*	*	*	*	*	*
POX03586	Zn2Cys6	NA	IPR001138; Zn(2)-C6 fungal-type DNA-binding domain//IPR007219; Transcription factor domain, fungi	*	*	*	*	–	*	*	*	*	*	*	*	*	*	*	*	*	*	*	*
POX03626	Zn2Cys6	NA	IPR001138; Zn(2)-C6 fungal-type DNA-binding domain//IPR007219; Transcription factor domain, fungi	+	*	*	*	–	*	+	*	+	*	*	*	*	*	*	*	+	+	+	+
POX03740	Zn2Cys6	NA	IPR007219; Transcription factor domain, fungi	*	*	*	*	*	*	*	*	*	*	*	*	*	*	*	*	+	+	*	*
POX03760	Zn2Cys6	NA	IPR001138; Zn(2)-C6 fungal-type DNA-binding domain//IPR007219; Transcription factor domain, fungi	*	+	*	+	–	+	*	*	*	*	*	*	–	*	*	+	+	–	*	*
POX03781	Zn2Cys6	NA	IPR001138; Zn(2)-C6 fungal-type DNA-binding domain	*	*	*	*	–	*	*	*	*	*	*	*	*	*	*	*	*	*	*	*
POX03789	APSES	NA	IPR003163; Transcription regulator HTH, APSES-type DNA-binding domain	*	*	*	*	–	*	*	*	*	*	*	*	*	*	*	*	*	*	*	*
POX03812	Zinc finger, DHHC-type	NA	IPR001594; Zinc finger, DHHC-type, palmitoyltransferase//IPR002110; Ankyrin repeat//IPR020683; Ankyrin repeat-containing domain	–	*	*	*	–	*	*	*	–	*	*	*	*	*	*	*	*	–	–	*
POX03837	transcription factor ClrA	NA	IPR001138; Zn(2)-C6 fungal-type DNA-binding domain	+	+	+	+	+	*	*	*	+	+	+	+	+	+	*	*	*	*	*	*
POX03873	Zn2Cys6	NA	IPR001138; Zn(2)-C6 fungal-type DNA-binding domain	*	*	*	*	*	*	*	+	*	*	*	*	*	*	*	*	*	*	*	–
POX03886	Homeobox	NA	IPR001356; Homeobox domain//IPR008422; Homeobox KN domain//IPR009057; Homeodomain-like	*	*	*	*	*	*	*	*	*	*	*	*	*	*	*	*	*	+	+	+
POX03888	transcription factor PrtT	NA	IPR001138; Zn(2)-C6 fungal-type DNA-binding domain	*	*	*	–	–	+	*	*	*	*	–	*	*	*	*	*	+	+	+	*
POX03890	transcription factor AmyR	NA	IPR001138; Zn(2)-C6 fungal-type DNA-binding domain//IPR007219; Transcription factor domain, fungi	*	–	–	–	–	*	*	*	*	–	–	–	*	–	–	–	*	*	*	*
POX03922	C2H2 zinc finger	NA	IPR007087; Zinc finger, C2H2//IPR013087; Zinc finger C2H2-type/integrase DNA-binding domain//IPR015880; Zinc finger, C2H2-like	*	*	*	*	–	*	*	*	*	*	*	*	*	*	*	*	*	*	*	*
POX03954	Zn2Cys6	NA	IPR001138; Zn(2)-C6 fungal-type DNA-binding domain//IPR002409; Aflatoxin biosynthesis regulatory protein	*	*	*	–	*	–	*	*	*	*	*	–	*	*	*	*	*	*	*	*
POX03959	Zn2Cys6	NA	IPR001138; Zn(2)-C6 fungal-type DNA-binding domain	*	*	–	+	+	*	*	–	*	–	*	*	*	*	*	*	–	*	*	+
POX03989	E3 ubiquitin-protein ligase UBR1	NA	IPR003126; Zinc finger, UBR-type//IPR011991; Winged helix-turn-helix DNA-binding domain//IPR013083; Zinc finger, RING/FYVE/PHD-type	*	*	*	*	–	*	*	*	*	*	*	*	*	*	*	*	*	*	*	*
POX04007	C2H2 zinc finger	NA	IPR007087; Zinc finger, C2H2//IPR013087; Zinc finger C2H2-type/integrase DNA-binding domain	*	*	*	*	*	*	*	*	*	*	+	+	*	*	*	*	*	*	*	*
POX04023	C2H2 zinc finger	NA	IPR007087; Zinc finger, C2H2//IPR013087; Zinc finger C2H2-type/integrase DNA-binding domain//IPR015880; Zinc finger, C2H2-like	*	+	*	+	–	*	*	*	*	+	+	+	*	*	*	+	*	*	*	*
POX04032	transcriptional adapter 2-alpha	NA	IPR000433; Zinc finger, ZZ-type//IPR001005; SANT/Myb domain//IPR007526; SWIRM domain//IPR009057; Homeodomain-like//IPR016827; Transcriptional adaptor 2//IPR017884; SANT domain	–	*	*	*	*	*	*	*	–	*	*	*	*	*	*	*	*	*	*	*
POX04099	p53-like transcription factor	NA	IPR008967; p53-like transcription factor, DNA-binding//IPR024061; NDT80 DNA-binding domain	*	*	*	*	*	*	*	*	*	*	*	*	*	*	*	*	*	+	+	*
POX04111	Zn2Cys6	NA	IPR007219; Transcription factor domain, fungi	*	*	*	*	*	–	*	*	*	*	*	*	*	*	*	*	*	*	*	*
POX04171	chromatin modification-related protein VID21	NA	IPR001005; SANT/Myb domain//IPR009057; Homeodomain-like//IPR014012; Helicase/SANT-associated domain//IPR017877; Myb-like domain	*	*	*	*	–	*	*	*	*	*	*	*	*	*	*	*	*	*	*	*
POX04193	Zn2Cys6	NA	IPR007219; Transcription factor domain, fungi	–	*	–	*	–	*	*	*	–	–	–	*	*	*	*	*	+	+	+	+
POX04223	C2H2 zinc finger	NA	IPR007087; Zinc finger, C2H2//IPR013087; Zinc finger C2H2-type/integrase DNA-binding domain//IPR015880; Zinc finger, C2H2-like	*	*	*	*	–	*	*	*	*	*	*	*	*	*	*	*	+	*	–	*
POX04227	Winged helix repressor DNA-binding	NA	IPR001077; O-methyltransferase, family 2//IPR011991; Winged helix-turn-helix DNA-binding domain//IPR016461; O-methyltransferase COMT-type//IPR029063; S-adenosyl-L-methionine-dependent methyltransferase	*	*	–	*	*	–	–	–	*	+	+	*	*	*	+	*	*	+	+	+
POX04238	Zn2Cys6	NA	IPR001138; Zn(2)-C6 fungal-type DNA-binding domain	*	*	*	*	–	*	*	*	*	*	*	*	*	*	*	*	+	*	*	*
POX04371	Centromere protein B, DNA-binding region	NA	IPR004875; DDE superfamily endonuclease, CENP-B-like//IPR006600; HTH CenpB-type DNA-binding domain//IPR009057; Homeodomain-like	*	*	*	*	–	*	*	*	*	*	*	*	*	*	*	*	*	+	*	*
POX04376	Zn2Cys6	NA	IPR001138; Zn(2)-C6 fungal-type DNA-binding domain//IPR007087; Zinc finger, C2H2//IPR007219; Transcription factor domain, fungi//IPR013087; Zinc finger C2H2-type/integrase DNA-binding domain//IPR015880; Zinc finger, C2H2-like	*	*	*	–	*	*	*	*	*	*	*	*	*	*	*	*	*	*	*	+
POX04420	transcription factor PoxCxrB	NA	IPR007087; Zinc finger, C2H2//IPR013087; Zinc finger C2H2-type/integrase DNA-binding domain//IPR015880; Zinc finger, C2H2-like	*	*	*	*	–	*	*	+	*	*	*	*	*	*	*	*	+	*	*	*
POX04465	Zn2Cys6	NA	IPR001138; Zn(2)-C6 fungal-type DNA-binding domain	*	*	*	*	–	*	*	*	*	*	*	*	*	*	*	*	*	*	*	*
POX04498	Zinc finger, CCHC-type	NA	IPR001878; Zinc finger, CCHC-type//IPR024481; Helicase Sen1, N-terminal//IPR027417; P-loop containing nucleoside triphosphate hydrolase	*	*	*	*	*	*	*	*	+	*	*	*	*	*	*	*	*	*	*	*
POX04510	GATA type zinc finger	NA	IPR000679; Zinc finger, GATA-type//IPR011420; Nitrogen regulatory AreA, N-terminal//IPR013088; Zinc finger, NHR/GATA-type//IPR013860; Protein of unknown function DUF1752, fungi	*	*	*	*	–	*	*	*	*	*	*	*	*	*	*	*	*	*	*	*
POX04513	Zn2Cys6	NA	IPR001138; Zn(2)-C6 fungal-type DNA-binding domain	*	*	+	*	*	*	+	*	*	+	+	*	*	*	+	*	*	*	*	+
POX04520	C2H2 zinc finger	NA	IPR007087; Zinc finger, C2H2//IPR013087; Zinc finger C2H2-type/integrase DNA-binding domain//IPR015880; Zinc finger, C2H2-like	*	*	*	*	–	*	*	*	*	*	*	*	*	*	*	*	*	*	*	*
POX04567	Zn2Cys6	NA	IPR001138; Zn(2)-C6 fungal-type DNA-binding domain//IPR007219; Transcription factor domain, fungi	–	*	+	*	–	*	*	*	*	*	*	*	*	*	*	*	*	–	–	–
POX04590	Zn2Cys6	NA	IPR001138; Zn(2)-C6 fungal-type DNA-binding domain//IPR007219; Transcription factor domain, fungi	*	*	–	*	+	–	*	*	+	*	*	*	*	*	*	*	*	*	+	+
POX04595	YL1 nuclear protein	NA	IPR008895; Vps72/YL1 family//IPR013272; Vps72/YL1, C-terminal	*	*	*	*	*	*	*	*	*	*	*	*	*	*	*	*	–	–	*	*
POX04613	Transcription factor TFIIS	NA	IPR001222; Zinc finger, TFIIS-type//IPR001529; DNA-directed RNA polymerase, M/15kDa subunit//IPR019761; DNA-directed RNA polymerase M, 15kDa subunit, conserved site	*	*	*	*	+	*	*	*	*	*	*	*	*	*	*	+	*	*	*	*
POX04622	Zn2Cys6	NA	IPR001138; Zn(2)-C6 fungal-type DNA-binding domain//IPR007219; Transcription factor domain, fungi	*	*	*	*	+	*	*	*	*	*	*	*	*	*	*	*	*	*	*	*
POX04623	Zn2Cys6	NA	IPR007219; Transcription factor domain, fungi	*	*	*	*	*	–	*	*	*	*	–	*	*	*	*	*	*	*	*	*
POX04637	Zn2Cys6	NA	IPR001138; Zn(2)-C6 fungal-type DNA-binding domain//IPR007219; Transcription factor domain, fungi	+	+	*	*	–	*	+	*	+	*	+	+	+	*	+	*	+	*	*	+
POX04676	Zn2Cys6	NA	IPR001138; Zn(2)-C6 fungal-type DNA-binding domain//IPR007219; Transcription factor domain, fungi	*	*	*	*	–	–	*	*	*	*	–	*	*	*	*	*	+	*	*	*
POX04769	C2H2 zinc finger	NA	IPR007087; Zinc finger, C2H2//IPR013087; Zinc finger C2H2-type/integrase DNA-binding domain//IPR015880; Zinc finger, C2H2-like	*	*	*	+	–	–	–	*	*	*	*	–	*	*	*	*	–	–	–	–
POX04772	Transcription factor HmbB	NA	IPR009071; High mobility group box domain	*	*	*	*	*	*	*	*	*	*	*	*	*	*	*	*	–	*	*	*
POX04785	Zn2Cys6	NA	IPR001138; Zn(2)-C6 fungal-type DNA-binding domain//IPR021858; Protein of unknown function DUF3468	*	*	*	*	–	–	*	*	*	–	*	*	*	*	*	*	+	+	*	*
POX04795	C2H2 zinc finger	NA	IPR007087; Zinc finger, C2H2//IPR013087; Zinc finger C2H2-type/integrase DNA-binding domain//IPR015880; Zinc finger, C2H2-like	*	*	*	*	*	*	+	+	*	*	*	*	*	*	*	*	*	*	*	–
POX04833	Zn2Cys6	NA	IPR001138; Zn(2)-C6 fungal-type DNA-binding domain//IPR007219; Transcription factor domain, fungi	*	*	*	*	–	*	*	*	*	*	*	*	*	*	*	*	+	+	*	*
POX04835	Zn2Cys6	NA	IPR001138; Zn(2)-C6 fungal-type DNA-binding domain	+	*	*	*	–	–	*	*	+	*	*	*	*	*	*	*	*	*	*	*
POX04860	Homeobox	NA	IPR001356; Homeobox domain//IPR009057; Homeodomain-like//IPR017970; Homeobox, conserved site	*	*	*	*	–	*	*	*	*	*	+	*	*	*	*	*	*	*	*	+
POX04901	Zn2Cys6	NA	IPR001138; Zn(2)-C6 fungal-type DNA-binding domain//IPR007219; Transcription factor domain, fungi	*	*	*	–	*	*	*	*	*	*	*	*	*	*	*	*	*	*	*	*
POX04911	Zn2Cys6	NA	IPR001138; Zn(2)-C6 fungal-type DNA-binding domain//IPR021858; Protein of unknown function DUF3468	*	*	*	*	–	*	*	*	*	*	*	*	*	*	*	*	*	*	–	–
POX04915	Zn2Cys6	NA	IPR007219; Transcription factor domain, fungi	*	*	*	*	*	*	*	*	*	*	*	*	*	*	*	*	+	–	–	*
POX04926	Winged helix repressor DNA-binding:IPR011991:Winged helix repressor DNA-binding	NA	IPR001077; O-methyltransferase, family 2//IPR009959; Polyketide cyclase SnoaL-like domain//IPR011991; Winged helix-turn-helix DNA-binding domain//IPR016461; O-methyltransferase COMT-type//IPR029063; S-adenosyl-L-methionine-dependent methyltransferase//IPR032710; NTF2-like domain	*	*	*	*	*	*	*	–	*	*	*	*	*	*	*	*	*	*	*	+
POX05006	Zn2Cys6	NA	IPR001138; Zn(2)-C6 fungal-type DNA-binding domain	*	*	*	–	*	*	*	*	*	*	–	–	*	*	*	*	*	*	*	+
POX05041	Zn2Cys6	NA	IPR001138; Zn(2)-C6 fungal-type DNA-binding domain//IPR021858; Protein of unknown function DUF3468	*	*	*	*	–	*	*	*	*	*	*	*	*	*	*	*	*	–	*	*
POX05145	Zn2Cys6	NA	IPR001138; Zn(2)-C6 fungal-type DNA-binding domain//IPR007219; Transcription factor domain, fungi	*	*	*	*	*	–	*	*	*	*	*	*	*	*	*	*	*	*	*	*
POX05147	Zn2Cys6	NA	IPR001138; Zn(2)-C6 fungal-type DNA-binding domain//IPR007087; Zinc finger, C2H2//IPR007219; Transcription factor domain, fungi//IPR013087; Zinc finger C2H2-type/integrase DNA-binding domain//IPR015880; Zinc finger, C2H2-like	*	*	*	*	*	*	*	*	*	*	*	*	*	*	*	*	+	*	*	*
POX05178	26S proteasome regulatory subunit N1	NA	IPR000687; RIO kinase//IPR002015; Proteasome/cyclosome repeat//IPR011009; Protein kinase-like domain//IPR011989; Armadillo-like helical//IPR011991; Winged helix-turn-helix DNA-binding domain//IPR015285; RIO2 kinase winged helix domain, N-terminal//IPR016024; Armadillo-type fold//IPR016643; 26S proteasome regulatory complex, non-ATPase subcomplex, Rpn1 subunit//IPR018935; RIO kinase, conserved site	*	*	*	*	*	*	*	*	*	*	*	*	*	*	*	*	–	*	*	*
POX05190	C2H2 zinc finger	NA	IPR007087; Zinc finger, C2H2//IPR013087; Zinc finger C2H2-type/integrase DNA-binding domain//IPR015880; Zinc finger, C2H2-like	*	*	*	*	–	–	*	*	*	*	–	*	*	*	*	*	*	+	*	*
POX05211	APSES	NA	IPR003163; Transcription regulator HTH, APSES-type DNA-binding domain	*	*	+	*	*	*	+	*	*	*	*	*	*	*	*	*	*	*	*	*
POX05324	Transcription factor XlnR	NA	IPR000253; Forkhead-associated (FHA) domain//IPR001138; Zn(2)-C6 fungal-type DNA-binding domain//IPR007219; Transcription factor domain, fungi	*	*	*	*	*	*	*	*	*	*	+	*	*	*	*	*	*	*	*	*
POX05374	bZIP	NA	IPR004827; Basic-leucine zipper domain	*	+	+	*	*	*	+	*	*	*	*	*	*	*	*	*	*	–	–	*
POX05401	Zn2Cys6	NA	IPR001138; Zn(2)-C6 fungal-type DNA-binding domain	*	*	*	*	*	*	*	*	*	*	*	*	*	*	*	*	*	–	*	*
POX05408	C2H2 zinc finger	NA	IPR007087; Zinc finger, C2H2//IPR007219; Transcription factor domain, fungi//IPR013087; Zinc finger C2H2-type/integrase DNA-binding domain//IPR015880; Zinc finger, C2H2-like	*	*	*	*	–	*	*	*	*	*	+	+	*	*	*	*	*	*	*	*
POX05429	Zinc finger, DHHC-type	NA	IPR001594; Zinc finger, DHHC-type, palmitoyltransferase//IPR022764; Peptidase S54, rhomboid domain	–	*	*	*	–	*	*	*	–	*	*	*	–	*	*	*	+	*	*	*
POX05530	Zn2Cys6	NA	IPR007219; Transcription factor domain, fungi	*	*	*	*	–	*	*	*	*	*	*	*	*	*	*	*	+	*	*	*
POX05597	Zn2Cys6	NA	IPR007219; Transcription factor domain, fungi	*	*	*	*	–	*	*	*	*	*	*	*	*	*	*	*	*	*	*	*
POX05623	C2H2 zinc finger	NA	IPR007087; Zinc finger, C2H2//IPR013087; Zinc finger C2H2-type/integrase DNA-binding domain//IPR015880; Zinc finger, C2H2-like	*	+	+	+	*	+	*	*	*	+	+	*	*	+	*	*	*	*	+	+
POX05629	Zn2Cys6	NA	IPR001138; Zn(2)-C6 fungal-type DNA-binding domain	*	*	*	*	*	+	–	–	*	+	*	*	*	*	*	*	–	*	+	+
POX05681	Zn2Cys6	NA	IPR001138; Zn(2)-C6 fungal-type DNA-binding domain//IPR007219; Transcription factor domain, fungi	*	*	*	*	–	*	*	*	*	*	*	*	*	*	*	*	*	*	*	*
POX05704	Zn2Cys6	NA	IPR001138; Zn(2)-C6 fungal-type DNA-binding domain//IPR007219; Transcription factor domain, fungi	*	*	*	*	–	*	*	*	*	*	*	*	*	*	*	*	+	*	*	*
POX05726	C2H2 zinc finger	NA	IPR007087; Zinc finger, C2H2//IPR013087; Zinc finger C2H2-type/integrase DNA-binding domain//IPR015880; Zinc finger, C2H2-like	–	*	*	*	–	*	–	–	–	*	+	*	–	*	*	*	*	–	*	+
POX05769	C2H2 zinc finger	NA	IPR007087; Zinc finger, C2H2//IPR013087; Zinc finger C2H2-type/integrase DNA-binding domain//IPR015880; Zinc finger, C2H2-like	*	*	*	*	–	*	*	*	*	*	*	*	*	*	*	*	*	*	*	*
POX05806	Zn2Cys6	NA	IPR001138; Zn(2)-C6 fungal-type DNA-binding domain//IPR021858; Protein of unknown function DUF3468	*	*	*	*	*	*	*	*	*	*	*	*	*	*	*	*	+	*	*	*
POX05819	Winged helix repressor DNA-binding	NA	IPR000198; Rho GTPase-activating protein domain//IPR000591; DEP domain//IPR001060; FCH domain//IPR008936; Rho GTPase activation protein//IPR011991; Winged helix-turn-helix DNA-binding domain//IPR031160; F-BAR domain	*	*	*	*	–	*	*	*	*	*	*	*	*	*	*	*	*	*	*	*
POX05836	Zn2Cys6	NA	IPR001138; Zn(2)-C6 fungal-type DNA-binding domain//IPR007219; Transcription factor domain, fungi	*	*	*	*	–	*	*	*	*	*	*	*	*	*	*	*	+	+	*	*
POX05965	Winged helix repressor DNA-binding	NA	IPR000504; RNA recognition motif domain//IPR002344; Lupus La protein//IPR006630; RNA-binding protein Lupus La//IPR011991; Winged helix-turn-helix DNA-binding domain//IPR012677; Nucleotide-binding alpha-beta plait domain	*	*	*	+	+	*	*	*	*	*	*	*	*	*	*	*	*	*	*	–
POX06070	transcriptional repressor NF-X1	NA	IPR000967; Zinc finger, NF-X1-type//IPR001374; R3H domain//IPR019786; Zinc finger, PHD-type, conserved site	*	*	*	*	–	*	*	*	*	*	*	*	*	*	*	*	*	–	–	–
POX06095	Zn2Cys6	NA	IPR001138; Zn(2)-C6 fungal-type DNA-binding domain//IPR007219; Transcription factor domain, fungi	*	*	*	*	*	*	*	*	+	+	+	+	*	*	*	*	*	*	*	*
POX06106	Zn2Cys6	NA	IPR001138; Zn(2)-C6 fungal-type DNA-binding domain//IPR007219; Transcription factor domain, fungi	*	*	*	*	*	*	*	*	*	*	*	*	*	*	*	*	*	–	*	*
POX06116	bZIP	NA	IPR004827; Basic-leucine zipper domain	*	*	*	*	*	*	*	*	*	*	*	*	*	*	*	*	*	*	+	*
POX06123	Zn2Cys6	NA	IPR001138; Zn(2)-C6 fungal-type DNA-binding domain	*	*	*	*	*	–	–	*	*	*	–	*	*	*	*	*	*	+	+	*
POX06132	Zn2Cys6	NA	IPR001138; Zn(2)-C6 fungal-type DNA-binding domain//IPR007219; Transcription factor domain, fungi	*	*	*	*	*	–	*	*	*	*	–	–	*	*	*	*	*	+	*	*
POX06157	Zn2Cys6	NA	IPR001138; Zn(2)-C6 fungal-type DNA-binding domain//IPR007219; Transcription factor domain, fungi	–	*	*	*	–	*	*	*	–	*	–	–	–	*	–	*	+	*	+	*
POX06170	Zn2Cys6	NA	IPR001138; Zn(2)-C6 fungal-type DNA-binding domain//IPR007219; Transcription factor domain, fungi	*	*	*	*	*	*	*	*	*	*	–	*	*	*	*	*	*	*	*	*
POX06182	Zn2Cys6	NA	IPR001138; Zn(2)-C6 fungal-type DNA-binding domain//IPR007219; Transcription factor domain, fungi	*	*	*	*	–	*	*	*	*	*	*	*	*	*	*	*	*	+	*	*
POX06192	Zinc finger, GRF-type	NA	IPR003892; Ubiquitin system component Cue//IPR005123; Oxoglutarate/iron-dependent dioxygenase//IPR010666; Zinc finger, GRF-type//IPR027450; Alpha-ketoglutarate-dependent dioxygenase AlkB-like//IPR032854; Alkylated DNA repair protein alkB homologue 3	*	*	*	*	*	*	–	*	*	*	*	*	*	*	*	*	+	*	*	*
POX06195	Homeobox	NA	IPR001356; Homeobox domain//IPR007087; Zinc finger, C2H2//IPR008422; Homeobox KN domain//IPR009057; Homeodomain-like//IPR015880; Zinc finger, C2H2-like	–	*	*	*	–	*	*	*	*	*	*	*	+	*	*	*	*	–	*	*
POX06211	Zn2Cys6	NA	IPR001138; Zn(2)-C6 fungal-type DNA-binding domain//IPR007219; Transcription factor domain, fungi	*	*	*	*	–	*	*	*	*	*	*	*	*	*	*	*	*	*	*	*
POX06336	C2H2 zinc finger	NA	IPR007087; Zinc finger, C2H2//IPR013087; Zinc finger C2H2-type/integrase DNA-binding domain//IPR015880; Zinc finger, C2H2-like	*	*	*	*	*	+	*	*	*	*	+	*	*	*	*	*	+	*	*	*
POX06377	transcriptional regulator paiB	NA	IPR007396; Transcriptional regulator PAI 2-type//IPR012349; FMN-binding split barrel	*	*	*	*	*	+	+	*	*	*	*	*	*	+	*	*	*	–	–	*
POX06396	C2H2 zinc finger	NA	IPR007087; Zinc finger, C2H2//IPR013087; Zinc finger C2H2-type/integrase DNA-binding domain//IPR015880; Zinc finger, C2H2-like	*	+	*	+	–	*	*	*	*	+	+	+	*	*	+	+	+	+	*	*
POX06425	Zn2Cys6	NA	IPR001138; Zn(2)-C6 fungal-type DNA-binding domain//IPR007219; Transcription factor domain, fungi	*	*	*	*	–	*	*	*	*	*	*	*	*	*	*	*	*	–	*	*
POX06486	C2H2 zinc finger	NA	IPR007087; Zinc finger, C2H2//IPR013087; Zinc finger C2H2-type/integrase DNA-binding domain//IPR015880; Zinc finger, C2H2-like	–	*	*	*	–	*	*	*	–	*	*	*	–	*	*	*	+	*	*	*
POX06534	zinc finger protein BrlA	NA	IPR007087; Zinc finger, C2H2//IPR013087; Zinc finger C2H2-type/integrase DNA-binding domain//IPR015880; Zinc finger, C2H2-like	*	*	*	*	–	*	*	–	*	+	+	*	*	+	*	*	–	*	+	+
POX06568	Zn2Cys6	NA	IPR001138; Zn(2)-C6 fungal-type DNA-binding domain//IPR002778; Signal recognition particle, SRP19 subunit//IPR007219; Transcription factor domain, fungi	*	*	*	*	–	*	*	*	*	*	*	*	*	*	*	*	*	*	*	*
POX06665	Zn2Cys6	NA	IPR007219; Transcription factor domain, fungi	*	*	*	*	–	*	*	*	*	*	*	*	*	*	*	*	*	*	*	*
POX06666	bZIP	NA	IPR004827; Basic-leucine zipper domain	–	*	*	*	–	*	*	*	–	*	*	*	*	*	*	*	+	+	*	–
POX06690	C2H2 zinc finger	NA	IPR007087; Zinc finger, C2H2//IPR013087; Zinc finger C2H2-type/integrase DNA-binding domain//IPR015880; Zinc finger, C2H2-like	–	*	*	*	–	*	*	*	–	*	*	*	–	*	*	*	+	–	*	*
POX06701	Transcription factor TFIIS	NA	IPR001222; Zinc finger, TFIIS-type//IPR001529; DNA-directed RNA polymerase, M/15kDa subunit//IPR012164; DNA-directed RNA polymerase, subunit C11/M/9	*	*	+	*	*	*	+	*	*	*	*	*	*	*	*	*	*	*	*	*
POX06709	26S proteasome regulatory subunit N6	NA	IPR000717; Proteasome component (PCI) domain//IPR011990; Tetratricopeptide-like helical domain//IPR011991; Winged helix-turn-helix DNA-binding domain//IPR013143; PCI/PINT associated module	*	*	*	*	+	*	*	*	*	*	*	*	*	*	*	*	–	*	*	*
POX06741	Zn2Cys6	NA	IPR001138; Zn(2)-C6 fungal-type DNA-binding domain	*	*	*	*	–	*	*	*	*	*	*	*	*	*	*	*	+	*	*	*
POX06759	Zn2Cys6	NA	IPR007219; Transcription factor domain, fungi	*	*	*	–	–	–	–	+	*	*	–	*	*	*	–	–	+	+	+	*
POX06761	Zn2Cys6	NA	IPR001138; Zn(2)-C6 fungal-type DNA-binding domain//IPR021858; Protein of unknown function DUF3468	*	*	*	*	–	*	*	*	*	*	*	*	*	*	*	*	*	*	*	*
POX06780	Zn2Cys6	NA	IPR001138; Zn(2)-C6 fungal-type DNA-binding domain	–	*	*	*	–	*	*	*	–	*	*	*	–	*	*	*	+	+	*	*
POX06865	Centromere protein B, DNA-binding region	NA	IPR006600; HTH CenpB-type DNA-binding domain//IPR007889; DNA binding HTH domain, Psq-type//IPR009057; Homeodomain-like	*	*	*	*	*	+	*	*	*	*	*	*	*	*	*	*	*	*	*	*
POX06872	Zn2Cys6	NA	IPR007219; Transcription factor domain, fungi//IPR014710; RmlC-like jelly roll fold	*	*	*	*	–	–	+	*	*	*	*	*	*	*	*	*	*	+	*	*
POX06873	Zn2Cys6	NA	IPR001138; Zn(2)-C6 fungal-type DNA-binding domain	*	*	*	*	*	*	+	*	*	*	*	*	*	*	*	*	*	*	*	*
POX06892	small subunit ribosomal protein S19e	NA	IPR001266; Ribosomal protein S19e//IPR011991; Winged helix-turn-helix DNA-binding domain//IPR018277; Ribosomal protein S19e, conserved site	*	*	*	*	+	+	*	*	*	+	+	*	*	*	*	*	–	–	*	*
POX06920	Zn2Cys6	NA	IPR001138; Zn(2)-C6 fungal-type DNA-binding domain	*	*	*	*	*	*	*	*	*	*	*	*	*	*	*	*	+	*	*	*
POX06925	Zn2Cys6	NA	IPR001138; Zn(2)-C6 fungal-type DNA-binding domain//IPR007219; Transcription factor domain, fungi	*	*	*	*	*	*	*	*	*	*	*	+	*	*	*	*	*	*	–	*
POX06954	methionyl aminopeptidase	NA	IPR000994; Peptidase M24, structural domain//IPR001714; Peptidase M24, methionine aminopeptidase//IPR002468; Peptidase M24A, methionine aminopeptidase, subfamily 2//IPR011991; Winged helix-turn-helix DNA-binding domain//IPR018349; Peptidase M24A, methionine aminopeptidase, subfamily 2, binding site	*	*	*	*	+	*	*	*	*	*	*	*	*	*	*	*	–	*	*	*
POX06984	C2H2 zinc finger	NA	IPR007087; Zinc finger, C2H2	*	*	+	*	*	*	*	*	*	*	+	*	*	*	*	*	*	*	*	+
POX06997	Zn2Cys6	NA	IPR007219; Transcription factor domain, fungi	*	*	*	*	–	*	*	*	–	*	*	*	*	*	*	*	+	+	*	*
POX07025	TEA/ATTS	NA	IPR000818; TEA/ATTS	*	*	*	*	*	*	*	–	*	*	*	*	*	*	*	*	*	+	*	+
POX07054	C2H2 zinc finger	NA	IPR007087; Zinc finger, C2H2//IPR013087; Zinc finger C2H2-type/integrase DNA-binding domain//IPR015880; Zinc finger, C2H2-like	*	*	*	+	*	*	*	*	*	*	+	*	*	*	*	+	+	*	*	*
POX07099	Myb-like DNA-binding protein FlbD	NA	IPR001005; SANT/Myb domain//IPR009057; Homeodomain-like//IPR017930; Myb domain	–	*	*	*	–	*	*	–	–	*	*	*	*	*	*	*	*	*	+	+
POX07113	C2H2 zinc finger	NA	IPR007087; Zinc finger, C2H2//IPR013087; Zinc finger C2H2-type/integrase DNA-binding domain//IPR015880; Zinc finger, C2H2-like	*	*	*	–	–	–	*	*	–	–	–	*	–	–	–	*	+	*	*	–
POX07182	Winged helix repressor DNA-binding	NA	IPR000591; DEP domain//IPR011991; Winged helix-turn-helix DNA-binding domain//IPR016137; RGS domain//IPR024066; RGS, subdomain 1	*	*	*	*	–	*	*	*	*	*	*	*	*	*	*	*	+	*	*	+
POX07215	Zn2Cys6	NA	IPR007219; Transcription factor domain, fungi	*	*	*	*	–	*	*	*	*	*	*	*	*	*	*	*	+	+	*	*
POX07217	Zn2Cys6	NA	IPR001138; Zn(2)-C6 fungal-type DNA-binding domain//IPR021858; Protein of unknown function DUF3468	*	*	*	*	–	*	*	*	*	*	*	*	*	*	*	*	*	*	*	*
POX07254	C2H2 zinc finger	NA	IPR007087; Zinc finger, C2H2//IPR013087; Zinc finger C2H2-type/integrase DNA-binding domain//IPR015880; Zinc finger, C2H2-like	*	*	*	*	–	*	*	*	*	*	+	+	*	*	*	*	+	+	*	*
POX07348	bZIP	NA	IPR004827; Basic-leucine zipper domain//IPR013910; Transcription factor PAP1//IPR023167; Yap1 redox domain	*	*	*	*	–	*	+	*	*	*	+	+	*	*	+	+	*	*	*	*
POX07382	Zn2Cys6	NA	IPR001138; Zn(2)-C6 fungal-type DNA-binding domain//IPR007219; Transcription factor domain, fungi	*	*	*	*	–	*	+	*	*	*	*	*	+	*	*	+	*	*	*	*
POX07414	Centromere protein B, DNA-binding region	NA	IPR004875; DDE superfamily endonuclease, CENP-B-like//IPR006600; HTH CenpB-type DNA-binding domain	*	*	*	*	*	*	*	*	*	*	*	*	*	*	*	*	*	+	+	*
POX07496	Zn2Cys6	NA	IPR001138; Zn(2)-C6 fungal-type DNA-binding domain//IPR007219; Transcription factor domain, fungi	*	*	*	*	–	*	*	*	*	*	*	*	*	*	*	*	*	*	*	*
POX07519	bZIP	NA	IPR004827; Basic-leucine zipper domain	*	*	*	*	*	*	*	*	*	*	+	*	*	*	*	*	*	*	*	+
POX07543	Zn2Cys6	NA	IPR001138; Zn(2)-C6 fungal-type DNA-binding domain	*	*	*	*	–	*	*	*	*	*	*	*	*	*	*	*	+	*	*	*
POX07671	Zinc finger, CCHC-type	NA	IPR000938; CAP Gly-rich domain//IPR001878; Zinc finger, CCHC-type//IPR032108; CLIP1, zinc knuckle	*	*	*	*	+	*	*	*	*	*	*	*	*	*	*	*	*	*	*	*
POX07747	Zn2Cys6	NA	IPR007219; Transcription factor domain, fungi	*	*	*	–	*	*	*	*	*	*	*	*	*	*	*	*	*	*	+	+
POX07815	methionyl aminopeptidase	NA	IPR000994; Peptidase M24, structural domain//IPR001714; Peptidase M24, methionine aminopeptidase//IPR002468; Peptidase M24A, methionine aminopeptidase, subfamily 2//IPR011991; Winged helix-turn-helix DNA-binding domain//IPR018349; Peptidase M24A, methionine aminopeptidase, subfamily 2, binding site	*	*	*	*	+	*	*	*	*	*	*	*	*	*	*	*	*	*	*	*
POX07854	bZIP	NA	IPR004827; Basic-leucine zipper domain	+	*	*	+	*	*	+	*	+	*	+	*	+	*	+	*	–	–	–	*
POX07871	Zn2Cys6	NA	IPR001138; Zn(2)-C6 fungal-type DNA-binding domain//IPR007219; Transcription factor domain, fungi	*	*	+	*	*	*	*	+	*	*	*	+	*	*	*	*	*	*	*	*
POX07901	Zn2Cys6	NA	IPR007219; Transcription factor domain, fungi	*	*	*	*	–	*	*	*	*	*	*	*	*	*	*	*	+	+	*	*
POX07934	GATA type zinc finger	NA	IPR000014; PAS domain//IPR000679; Zinc finger, GATA-type//IPR001610; PAC motif//IPR013088; Zinc finger, NHR/GATA-type//IPR013655; PAS fold-3	*	*	*	*	–	*	*	*	*	*	*	+	*	*	*	+	*	*	*	+
POX07938	Zn2Cys6	NA	IPR001138; Zn(2)-C6 fungal-type DNA-binding domain	*	*	*	+	*	*	+	*	*	*	+	+	+	*	+	+	*	*	*	*
POX07968	Zn2Cys6	NA	IPR001138; Zn(2)-C6 fungal-type DNA-binding domain//IPR007219; Transcription factor domain, fungi	*	*	*	–	–	*	*	*	*	*	*	*	*	*	*	*	+	*	*	*
POX08009	Mating-type protein MAT alpha 1	NA	IPR006856; Mating-type protein MAT alpha 1, HMG-box	*	*	*	+	*	*	*	*	*	*	*	–	*	*	*	*	*	*	*	*
POX08057	Transcription factor TFIIS	NA	IPR001222; Zinc finger, TFIIS-type//IPR003617; Transcription elongation factor, TFIIS/CRSP70, N-terminal, sub-type//IPR003618; Transcription elongation factor S-II, central domain//IPR006289; Transcription elongation factor, TFIIS//IPR016492; Transcription elongation factor, TFIIS-related//IPR017890; Transcription elongation factor S-IIM//IPR017923; Transcription factor IIS, N-terminal	*	*	*	*	+	*	*	*	*	*	*	*	*	*	*	*	*	*	*	*
POX08096	methylated-DNA-[protein]-cysteine S-methyltransferase	NA	IPR001497; Methylated-DNA-[protein]-cysteine S-methyltransferase, active site//IPR011991; Winged helix-turn-helix DNA-binding domain//IPR014048; Methylated-DNA-[protein]-cysteine S-methyltransferase, DNA binding	*	*	*	*	*	*	+	*	*	*	*	*	*	*	*	*	*	*	*	*
POX08097	C2H2 zinc finger	NA	IPR007087; Zinc finger, C2H2//IPR013087; Zinc finger C2H2-type/integrase DNA-binding domain//IPR015880; Zinc finger, C2H2-like	*	*	–	*	–	–	*	*	*	*	*	+	*	*	*	+	*	+	*	*
POX08206	Myb	NA	IPR001005; SANT/Myb domain//IPR009057; Homeodomain-like//IPR017930; Myb domain	*	*	*	*	–	*	*	*	*	*	*	*	*	*	*	*	*	*	*	*
POX08222	26S proteasome regulatory subunit N5	NA	IPR000717; Proteasome component (PCI) domain//IPR011991; Winged helix-turn-helix DNA-binding domain	*	*	*	*	*	*	*	*	*	*	*	*	*	*	*	*	–	*	*	*
POX08292	transcription factor MBF1	NA	IPR001387; Cro/C1-type helix-turn-helix domain//IPR010982; Lambda repressor-like, DNA-binding domain//IPR013729; Multiprotein bridging factor 1, N-terminal	+	+	*	+	+	*	+	*	+	*	+	+	+	*	+	+	–	*	*	*
POX08308	MADS-box	NA	IPR002100; Transcription factor, MADS-box	–	*	*	*	–	*	*	*	–	*	*	*	–	*	*	*	+	*	*	*
POX08340	Zn2Cys6	NA	IPR007219; Transcription factor domain, fungi	*	*	*	*	*	–	*	*	*	*	*	*	*	*	*	*	*	*	*	*
POX08367	Zn2Cys6	NA	IPR007219; Transcription factor domain, fungi	*	*	*	*	–	*	*	*	*	*	*	*	*	*	*	*	*	*	*	*
POX08375	C2H2 zinc finger	NA	IPR007087; Zinc finger, C2H2//IPR013087; Zinc finger C2H2-type/integrase DNA-binding domain//IPR015880; Zinc finger, C2H2-like	*	*	*	*	–	*	*	*	*	*	*	*	*	*	*	*	+	*	*	–
POX08415	Transcription factor NsdD	NA	IPR000679; Zinc finger, GATA-type//IPR013088; Zinc finger, NHR/GATA-type	*	*	*	*	–	–	*	*	*	*	*	*	*	*	*	*	*	+	+	+
POX08448	bZIP	NA	IPR004827; Basic-leucine zipper domain	*	*	*	*	*	*	*	*	*	+	*	*	*	*	*	*	*	–	*	*
POX08500	Centromere protein B, DNA-binding region	NA	IPR006600; HTH CenpB-type DNA-binding domain//IPR007889; DNA binding HTH domain, Psq-type//IPR009057; Homeodomain-like	*	*	*	*	*	*	+	*	*	*	*	*	*	*	*	*	*	+	*	*
POX08522	forkhead transcription factor HCM1	NA	IPR001766; Fork head domain//IPR011991; Winged helix-turn-helix DNA-binding domain	*	*	*	*	–	*	*	*	*	*	*	*	*	*	*	*	*	*	*	*
POX08595	Zn2Cys6	NA	IPR001138; Zn(2)-C6 fungal-type DNA-binding domain//IPR007219; Transcription factor domain, fungi	*	*	*	*	*	*	*	*	*	*	*	*	*	*	*	*	*	+	*	*
POX08662	Zn2Cys6	NA	IPR001138; Zn(2)-C6 fungal-type DNA-binding domain//IPR007219; Transcription factor domain, fungi	*	*	*	*	–	*	*	*	*	*	*	*	*	*	*	*	*	*	*	*
POX08702	Winged helix repressor DNA-binding	NA	IPR001077; O-methyltransferase, family 2//IPR011991; Winged helix-turn-helix DNA-binding domain//IPR016461; O-methyltransferase COMT-type//IPR029063; S-adenosyl-L-methionine-dependent methyltransferase	*	*	*	*	*	*	*	–	*	+	+	*	*	+	*	*	–	*	+	+
POX08732	bZIP	NA	IPR004827; Basic-leucine zipper domain	*	*	*	*	*	+	*	*	*	*	*	+	*	*	*	*	*	*	*	*
POX08796	Zn2Cys6	NA	IPR001138; Zn(2)-C6 fungal-type DNA-binding domain//IPR021858; Protein of unknown function DUF3468	*	–	*	–	–	*	*	*	*	*	*	*	*	*	*	*	+	+	*	*
POX08805	C2H2 zinc finger	NA	IPR007087; Zinc finger, C2H2//IPR015880; Zinc finger, C2H2-like	*	*	*	–	*	*	*	*	*	*	*	*	*	*	*	*	*	*	*	*
POX08866	bZIP	NA	IPR004827; Basic-leucine zipper domain	*	*	*	*	*	*	+	*	+	*	*	+	*	*	*	*	*	*	*	*
POX08910	Homeodomain-like	NA	IPR007526; SWIRM domain//IPR009057; Homeodomain-like	*	*	*	*	–	*	–	*	*	*	*	*	*	*	*	*	+	*	*	*
POX08922	Zinc finger, CCHC-type	NA	IPR001878; Zinc finger, CCHC-type	*	*	*	*	+	*	*	*	*	*	*	*	*	*	*	*	*	*	*	*
POX08944	Zn2Cys6	NA	IPR007219; Transcription factor domain, fungi	*	*	*	*	–	*	*	*	*	*	*	*	*	*	*	*	*	*	*	*
POX09027	Zn2Cys6	NA	IPR001138; Zn(2)-C6 fungal-type DNA-binding domain//IPR007219; Transcription factor domain, fungi	*	*	+	*	–	*	+	*	*	*	+	*	*	*	*	*	+	*	*	*
POX09083	Zn2Cys6	NA	IPR001138; Zn(2)-C6 fungal-type DNA-binding domain//IPR007219; Transcription factor domain, fungi	*	+	*	+	–	*	*	+	*	+	+	+	*	+	*	+	*	*	+	+
POX09088	Zn2Cys6	NA	IPR001138; Zn(2)-C6 fungal-type DNA-binding domain//IPR021858; Protein of unknown function DUF3468	*	+	*	*	–	*	*	*	*	+	*	*	–	+	*	*	+	*	+	+
POX09116	Winged helix repressor DNA-binding	NA	IPR001077; O-methyltransferase, family 2//IPR011991; Winged helix-turn-helix DNA-binding domain//IPR016461; O-methyltransferase COMT-type//IPR029063; S-adenosyl-L-methionine-dependent methyltransferase	*	*	–	*	*	–	–	–	*	*	*	–	*	*	*	*	*	+	+	+
POX09124	Zn2Cys6	NA	IPR001138; Zn(2)-C6 fungal-type DNA-binding domain	*	*	–	–	–	–	–	*	*	–	–	–	*	*	*	*	+	+	+	+
POX09149	Zn2Cys6	NA	IPR001138; Zn(2)-C6 fungal-type DNA-binding domain//IPR021858; Protein of unknown function DUF3468	*	*	*	*	*	*	*	*	*	*	*	*	*	*	*	*	+	*	*	*
POX09187	HMG	NA	IPR009071; High mobility group box domain	*	*	*	*	–	*	*	*	*	*	*	–	*	*	*	*	*	*	*	*
POX09235	C2H2 zinc finger	NA	IPR007087; Zinc finger, C2H2//IPR015880; Zinc finger, C2H2-like	*	*	–	–	–	*	*	*	*	*	*	*	*	*	*	*	*	*	*	+
POX09252	Zn2Cys6	NA	IPR001138; Zn(2)-C6 fungal-type DNA-binding domain	*	+	*	*	*	*	*	–	*	+	*	*	*	*	*	+	*	–	–	*
POX09272	Zn2Cys6	NA	IPR001138; Zn(2)-C6 fungal-type DNA-binding domain	–	*	*	–	–	*	*	*	–	*	*	*	–	*	*	*	+	*	*	*
POX09318	Zn2Cys6	NA	IPR007219; Transcription factor domain, fungi	*	*	*	*	–	*	+	+	*	*	*	*	*	*	*	*	+	*	–	–
POX09321	Zn2Cys6	NA	IPR001138; Zn(2)-C6 fungal-type DNA-binding domain//IPR007219; Transcription factor domain, fungi	*	*	*	*	*	*	*	*	*	*	*	*	*	*	*	*	*	–	*	*
POX09356	Zn2Cys6	NA	IPR001138; Zn(2)-C6 fungal-type DNA-binding domain	*	*	+	*	*	–	+	*	+	*	*	–	*	*	*	*	*	–	*	+
POX09388	Zn2Cys6	NA	IPR001138; Zn(2)-C6 fungal-type DNA-binding domain	*	*	*	*	*	*	*	+	*	*	*	*	*	*	*	*	*	*	*	*
POX09460	MADS-box	NA	IPR002100; Transcription factor, MADS-box	*	*	*	*	*	*	+	*	*	*	+	*	*	*	*	*	*	*	*	*
POX09462	Homeodomain-like	NA	IPR009057; Homeodomain-like//IPR017930; Myb domain	*	*	–	–	*	*	–	–	*	*	–	–	*	*	*	*	*	+	+	+
POX09469	Winged helix repressor DNA-binding	NA	IPR001077; O-methyltransferase, family 2//IPR011991; Winged helix-turn-helix DNA-binding domain//IPR016461; O-methyltransferase COMT-type//IPR029063; S-adenosyl-L-methionine-dependent methyltransferase	*	+	*	*	*	–	*	–	+	+	+	*	*	+	+	*	–	+	+	+
POX09516	C2H2 zinc finger	NA	IPR007087; Zinc finger, C2H2//IPR013087; Zinc finger C2H2-type/integrase DNA-binding domain//IPR015880; Zinc finger, C2H2-like	*	*	*	+	–	*	*	*	*	*	+	*	*	*	*	*	*	*	+	+
POX09592	Centromere protein B, DNA-binding region	NA	IPR006600; HTH CenpB-type DNA-binding domain//IPR007889; DNA binding HTH domain, Psq-type//IPR009057; Homeodomain-like	+	*	*	+	*	*	+	*	+	*	*	*	*	*	*	*	*	+	*	*
POX09600	MADS-box	NA	IPR002100; Transcription factor, MADS-box	*	*	*	*	*	*	*	*	*	*	+	*	*	*	*	*	*	*	*	*
POX09610	Centromere protein B, DNA-binding region	NA	IPR004875; DDE superfamily endonuclease, CENP-B-like//IPR006600; HTH CenpB-type DNA-binding domain//IPR007889; DNA binding HTH domain, Psq-type//IPR009057; Homeodomain-like	+	*	*	*	*	*	+	*	+	*	+	*	*	*	+	*	–	*	*	+
POX09640	Winged helix repressor DNA-binding	NA	IPR010776; Tat binding protein 1-interacting//IPR011991; Winged helix-turn-helix DNA-binding domain	*	*	*	–	*	–	*	*	*	*	*	–	*	*	*	*	*	+	+	*
POX09671	DnaJ homolog subfamily A member 5	NA	IPR001623; DnaJ domain//IPR003604; Zinc finger, U1-type//IPR007087; Zinc finger, C2H2//IPR015880; Zinc finger, C2H2-like//IPR018253; DnaJ domain, conserved site//IPR022755; Zinc finger, double-stranded RNA binding	*	*	*	*	+	*	*	*	*	*	*	*	*	*	*	*	*	*	*	*
POX09691	Centromere protein B, DNA-binding region	NA	IPR004875; DDE superfamily endonuclease, CENP-B-like//IPR006600; HTH CenpB-type DNA-binding domain//IPR007889; DNA binding HTH domain, Psq-type//IPR009057; Homeodomain-like	+	*	*	+	*	*	+	*	+	*	*	+	+	*	*	*	*	+	*	*
POX09729	Zinc finger, CCHC-type	NA	IPR001584; Integrase, catalytic core//IPR001878; Zinc finger, CCHC-type//IPR012337; Ribonuclease H-like domain//IPR013103; Reverse transcriptase, RNA-dependent DNA polymerase	–	–	*	*	–	*	–	*	–	–	–	*	–	–	*	*	+	+	*	*
POX09750	Zn2Cys6	NA	IPR001138; Zn(2)-C6 fungal-type DNA-binding domain//IPR007087; Zinc finger, C2H2//IPR013087; Zinc finger C2H2-type/integrase DNA-binding domain//IPR015880; Zinc finger, C2H2-like	*	*	*	*	–	*	+	*	*	*	*	*	*	*	*	*	*	*	*	–
POX09752	Zn2Cys6	NA	IPR001138; Zn(2)-C6 fungal-type DNA-binding domain//IPR001451; Hexapeptide repeat//IPR011004; Trimeric LpxA-like//IPR024688; Maltose/galactoside acetyltransferase	*	*	*	*	*	+	*	*	*	+	*	*	*	*	*	*	–	–	*	*
POX09800	Centromere protein B, DNA-binding region	NA	IPR006600; HTH CenpB-type DNA-binding domain//IPR007889; DNA binding HTH domain, Psq-type//IPR009057; Homeodomain-like	*	*	*	+	–	*	+	+	+	*	+	+	+	*	+	+	*	+	*	*
Note：–: down-regulated; +: up-regulated; *: no alteration. Gene IDs with orange color represent putative transcription factor (TF)-encoding genes; Gene IDs with yellow color represent putative carbohydrate-active enzyme (CAZyme)-encoding genes; Gene IDs with blue color represent putative transporter-encoding genes; Gene IDs with green color represent G protein-coupled receptor (GPCR)-encoding gen…
